# Supplementary material for: Disordered LiZnVO4 with a phenacite structure
Source: Acta Crystallogr Sect E Struct Rep Online. 2010 Apr 17;66(Pt 5):i39. doi: 10.1107/S1600536810013358 (PMC2979256; doi:10.1107/S1600536810013358)
Supplement: Supplementary file 1 [file e-66-00i39-sup1.cif]

##############################################################################
###                                                                        ###
###        Electronic paper (Acta Crystallographica Section E)             ###
###                                                                        ###
##############################################################################
#                                                                            #
# This CIF contains the data in a paper accepted for publication in Acta     #
# Crystallographica Section E. It conforms to the requirements of Notes      #
# for Authors for Section E, and has been peer reviewed under the auspices   #
# of the IUCr Commission on Journals.                                        #
#                                                                            #
# Full details of the Crystallographic Information File format               #
# are given in the paper "The Crystallographic Information File (CIF):       #
# a New Standard Archive File for Crystallography" by S. R. Hall, F. H.      #
# Allen and I. D. Brown [Acta Cryst. (1991), A47, 655-685].                  #
#                                                                            #
# The current version of the core CIF dictionary is obtainable from          #
# ftp://ftp.iucr.org/pub/cif_core.dic. The current version number is 2.4.    #
#                                                                            #
# Software is freely available for graphical display of the structure(s) in  #
# this CIF.  For information consult the CIF home page http://www.iucr.org/  #
# cif/home.html                                                              #
#                                                                            #
# This file may be used for bona fide research purposes within the           #
# scientific community so long as proper attribution is given to the journal # 
# article from which it was obtained.                                        #
#                                                                            #
##############################################################################
                                             
data_global
_audit_creation_method     SHELXL
_journal_date_recd_electronic     2010-03-27
_journal_date_accepted     2010-04-10
_journal_name_full     'Acta Crystallographica, Section E'
_journal_year     2010
_journal_volume     66
_journal_issue      5
_journal_page_first     i39
_journal_page_last     i39
_journal_paper_category     QI
_journal_coeditor_code     FJ2291
_publ_contact_author
;
  Mohamed Azrour
  Equipe Sciences des Mat\'eriaux, Facult\'e des Sciences et Techniques
  Errachidia, Morocco.
;
_publ_contact_author_email     'med.azrour@gmail.com'
_publ_contact_author_fax     '212 5 37 77 54 40'
_publ_section_title
;
Disordered LiZnVO~4~ with a phenacite structure
;
loop_
    _publ_author_name
    _publ_author_address
    'Azrour, Mohamed'
;
  Equipe Sciences des Mat\'eriaux
  Facult\'e des Sciences et Techniques Errachidia, Morocco
;
    'Elouadi, Brahim'
;
Laboratoire d'Elaboration, Analyse Chimique et Ing\'enierie,
D\'epartement de Chimie, Universit\'e de La Rochelle
Avenue Marillac, 17042 La Rochelle Cedex 01, France
;
    'El Ammari, Lahcen'
;
Laboratoire de Chimie du Solide Appliqu\'ee,
Facult\'e des Sciences, Universit\'e Mohammed V-Agdal
Avenue Ibn Battouta, BP 1014, Rabat, Morocco
;
data_I
_chemical_name_systematic
;
lithium zinc vanadate
;
_chemical_name_common     ?
_chemical_formula_moiety     'Li O4 V Zn'
_chemical_formula_sum     'Li O4 V Zn'
_chemical_formula_iupac     'Li Zn V O4'
_chemical_formula_weight     187.25
_symmetry_cell_setting     'trigonal'
_symmetry_space_group_name_H-M     'R -3'
_symmetry_space_group_name_Hall     '-R 3'
loop_
    _symmetry_equiv_pos_as_xyz
    'x, y, z'
    '-y, x-y, z'
    '-x+y, -x, z'
    'x+2/3, y+1/3, z+1/3'
    '-y+2/3, x-y+1/3, z+1/3'
    '-x+y+2/3, -x+1/3, z+1/3'
    'x+1/3, y+2/3, z+2/3'
    '-y+1/3, x-y+2/3, z+2/3'
    '-x+y+1/3, -x+2/3, z+2/3'
    '-x, -y, -z'
    'y, -x+y, -z'
    'x-y, x, -z'
    '-x+2/3, -y+1/3, -z+1/3'
    'y+2/3, -x+y+1/3, -z+1/3'
    'x-y+2/3, x+1/3, -z+1/3'
    '-x+1/3, -y+2/3, -z+2/3'
    'y+1/3, -x+y+2/3, -z+2/3'
    'x-y+1/3, x+2/3, -z+2/3'
_cell_length_a     14.107(3)
_cell_length_b     14.107(3)
_cell_length_c     9.441(2)
_cell_angle_alpha     90.00
_cell_angle_beta     90.00
_cell_angle_gamma     120.00
_cell_volume     1627.1(6)
_cell_formula_units_Z     18
_cell_measurement_reflns_used     9709
_cell_measurement_theta_min     10
_cell_measurement_theta_max     30
_cell_measurement_temperature     298(2)
_exptl_crystal_description     Prism
_exptl_crystal_colour     'pale yellow'
_exptl_crystal_size_max     0.14
_exptl_crystal_size_mid     0.12
_exptl_crystal_size_min     0.10
_exptl_crystal_density_diffrn     3.440
_exptl_crystal_density_meas     ?
_exptl_crystal_density_method     'not measured'
_exptl_crystal_F_000     1584
_exptl_absorpt_coefficient_mu     9.063
_exptl_absorpt_correction_type     multi-scan
_exptl_absorpt_process_details     '(SADABS; Sheldrick, 2003)'
_exptl_absorpt_correction_T_min     0.292
_exptl_absorpt_correction_T_max     0.404
_diffrn_ambient_temperature     298(2)
_diffrn_radiation_type     'Mo K\a'
loop_
    _diffrn_radiation_wavelength
    0.71073
_diffrn_radiation_source     'fine-focus sealed tube'
_diffrn_radiation_monochromator     graphite
_diffrn_measurement_device_type     'Bruker X8 APEXII CCD area-detector'
_diffrn_measurement_method     '\f and \w scans'
_diffrn_detector_area_resol_mean     ?
_diffrn_reflns_number     9709
_diffrn_reflns_av_R_equivalents     0.0699
_diffrn_reflns_av_sigmaI/netI     0.0323
_diffrn_reflns_theta_min     3.97
_diffrn_reflns_theta_max     35.23
_diffrn_reflns_theta_full     35.23
_diffrn_measured_fraction_theta_max     0.999
_diffrn_measured_fraction_theta_full     0.999
_diffrn_reflns_limit_h_min     -22
_diffrn_reflns_limit_h_max     22
_diffrn_reflns_limit_k_min     -22
_diffrn_reflns_limit_k_max     22
_diffrn_reflns_limit_l_min     -15
_diffrn_reflns_limit_l_max     15
_diffrn_standards_number     ?
_diffrn_standards_interval_count     ?
_diffrn_standards_interval_time     ?
_diffrn_standards_decay_%     ?
_refine_special_details
;
Refinement on <i>F</i>^2^ for ALL reflections except for 0 with very negative
<i>F</i>^2^ or flagged by the user for potential systematic errors. Weighted
<i>R</i>-factors wR and all goodnesses of fit <i>S</i> are based on
<i>F</i>^2^, conventional <i>R</i>-factors <i>R</i> are based on <i>F</i>,
with <i>F</i> set to zero for negative <i>F</i>^2^. The observed criterion of
<i>F</i>^2^ > \s(<i>F</i>^2^) is used only for calculating
-<i>R</i>-factor-obs etc. and is not relevant to the choice of reflections for
refinement. <i>R</i>-factors based on <i>F</i>^2^ are statistically about
twice as large as those based on <i>F</i>, and <i>R</i>- factors based on ALL
data will be even larger.
;
_reflns_number_total     1622
_reflns_number_gt     1213
_reflns_threshold_expression     I>2sigma(I)
_refine_ls_structure_factor_coef     Fsqd
_refine_ls_matrix_type     full
_refine_ls_R_factor_all     0.0401
_refine_ls_R_factor_gt     0.0242
_refine_ls_wR_factor_gt     0.0500
_refine_ls_wR_factor_ref     0.0545
_refine_ls_goodness_of_fit_ref     1.044
_refine_ls_restrained_S_all     1.044
_refine_ls_number_reflns     1622
_refine_ls_number_parameters     69
_refine_ls_number_restraints     0
_refine_ls_hydrogen_treatment     ?
_refine_ls_weighting_scheme     calc
_refine_ls_weighting_details
         'calc w=1/[\s^2^(Fo^2^)+(0.0124P)^2^+2.5069P] where P=(Fo^2^+2Fc^2^)/3'
_atom_sites_solution_hydrogens     ?
_atom_sites_solution_primary     direct
_atom_sites_solution_secondary     difmap
_refine_ls_shift/su_max     0.001
_refine_ls_shift/su_mean     0.000
_refine_diff_density_max     0.505
_refine_diff_density_min     -0.533
_refine_ls_extinction_method     'SHELXL97 (Sheldrick, 2008)'
_refine_ls_extinction_coef     0.0088(2)
_refine_ls_extinction_expression
                                  'Fc^*^=kFc[1+0.001xFc^2^\l^3^/sin(2\q)]^-1/4^'
loop_
    _atom_type_symbol
    _atom_type_description
    _atom_type_scat_dispersion_real
    _atom_type_scat_dispersion_imag
    _atom_type_scat_source
    'O' 'O' 0.0106 0.0060
                         'International Tables Vol C Tables 4.2.6.8 and 6.1.1.4'
    'Li' 'Li' -0.0003 0.0001
                         'International Tables Vol C Tables 4.2.6.8 and 6.1.1.4'
    'Zn' 'Zn' 0.2839 1.4301
                         'International Tables Vol C Tables 4.2.6.8 and 6.1.1.4'
    'V' 'V' 0.3005 0.5294
                         'International Tables Vol C Tables 4.2.6.8 and 6.1.1.4'
_computing_data_collection     'APEX2 (Bruker, 2005)'
_computing_cell_refinement     'SAINT (Bruker, 2005)'
_computing_data_reduction     'SAINT (Bruker, 2005)'
_computing_structure_solution     'SHELXS97 (Sheldrick, 2008)'
_computing_structure_refinement     'SHELXL97 (Sheldrick, 2008)'
_computing_molecular_graphics
                   'ORTEP-3 for Windows (Farrugia,1997) and PLATON (Spek, 2009)'
_computing_publication_material     'WinGX (Farrugia, 1999)'
loop_
    _atom_site_type_symbol
    _atom_site_label
    _atom_site_fract_x
    _atom_site_fract_y
    _atom_site_fract_z
    _atom_site_U_iso_or_equiv
    _atom_site_adp_type
    _atom_site_calc_flag
    _atom_site_refinement_flags
    _atom_site_occupancy
    _atom_site_disorder_assembly
    _atom_site_disorder_group
    V V1 0.454581(17) 0.138171(16) 0.08352(2) 0.00790(7) Uani d . 1 . .
    Zn Zn1 0.45273(2) 0.14015(2) -0.24915(3) 0.01132(7) Uani d P 0.50 . .
    Li Li1 0.45273(2) 0.14015(2) -0.24915(3) 0.01132(7) Uani d P 0.50 . .
    Zn Zn2 0.64622(2) 0.12175(3) 0.24882(3) 0.01150(7) Uani d P 0.50 . .
    Li Li2 0.64622(2) 0.12175(3) 0.24882(3) 0.01150(7) Uani d P 0.50 . .
    O O1 0.34102(7) 0.01142(7) 0.08427(11) 0.01335(17) Uani d . 1 . .
    O O2 0.56475(8) 0.11882(9) 0.08215(10) 0.01353(17) Uani d . 1 . .
    O O3 0.45578(8) 0.20780(8) -0.06565(10) 0.01419(18) Uani d . 1 . .
    O O4 0.45936(8) 0.20728(8) 0.23409(10) 0.01377(17) Uani d . 1 . .
loop_
    _atom_site_aniso_label
    _atom_site_aniso_U_11
    _atom_site_aniso_U_22
    _atom_site_aniso_U_33
    _atom_site_aniso_U_12
    _atom_site_aniso_U_13
    _atom_site_aniso_U_23
    V1 0.00918(10) 0.00812(10) 0.00692(9) 0.00472(8) -0.00012(6) -0.00004(6)
    Zn1 0.01190(12) 0.01217(13) 0.01038(12) 0.00637(10) 0.00052(9) 0.00069(9)
    Li1 0.01190(12) 0.01217(13) 0.01038(12) 0.00637(10) 0.00052(9) 0.00069(9)
    Zn2 0.01159(13) 0.01368(13) 0.01016(12) 0.00701(10) 0.00005(9) 0.00037(9)
    Li2 0.01159(13) 0.01368(13) 0.01016(12) 0.00701(10) 0.00005(9) 0.00037(9)
    O1 0.0109(4) 0.0102(4) 0.0180(4) 0.0046(3) -0.0010(3) 0.0000(3)
    O2 0.0121(4) 0.0198(4) 0.0115(3) 0.0101(3) -0.0005(3) -0.0005(3)
    O3 0.0219(5) 0.0120(4) 0.0103(3) 0.0096(3) -0.0007(3) 0.0009(3)
    O4 0.0209(4) 0.0125(4) 0.0104(4) 0.0102(4) 0.0003(3) -0.0004(3)
_geom_special_details
;
All esds (except the esd in the dihedral angle between two l.s. planes) are
estimated using the full covariance matrix. The cell esds are taken into
account individually in the estimation of esds in distances, angles and
torsion angles; correlations between esds in cell parameters are only used
when they are defined by crystal symmetry. An approximate (isotropic)
treatment of cell esds is used for estimating esds involving l.s. planes.
;
loop_
    _geom_bond_atom_site_label_1
    _geom_bond_atom_site_label_2
    _geom_bond_site_symmetry_2
    _geom_bond_distance
    _geom_bond_publ_flag
    V1 O1 . 1.7027(10) ?
    V1 O4 . 1.7059(10) ?
    V1 O2 . 1.7071(10) ?
    V1 O3 . 1.7123(10) ?
    V1 Li2 17 3.1568(7) ?
    V1 Li1 6 3.1719(8) ?
    V1 Li2 15_445 3.2409(8) ?
    V1 Li1 18_544 3.2523(6) ?
    V1 Li2 3_665 3.2978(7) ?
    V1 Li1 17_554 3.3232(7) ?
    Zn1 O2 17_554 1.9410(10) ?
    Zn1 O1 8_544 1.9441(11) ?
    Zn1 O3 18_544 1.9588(11) ?
    Zn1 O3 . 1.9679(11) ?
    Zn1 Zn2 17_554 3.1441(8) ?
    Zn1 Li2 17_554 3.1441(8) ?
    Zn1 Li2 10_655 3.2314(8) ?
    Zn1 Li1 17_554 3.2765(7) ?
    Zn1 Li1 18_544 3.2766(7) ?
    Zn2 O1 14 1.9294(11) ?
    Zn2 O2 . 1.9368(10) ?
    Zn2 O4 18_545 1.9495(10) ?
    Zn2 O4 2_655 1.9676(11) ?
    Zn2 Li1 18_544 3.1441(8) ?
    Zn2 Zn1 18_544 3.1441(8) ?
    Zn2 Li1 10_655 3.2314(8) ?
    Zn2 Li2 17 3.2675(7) ?
    Zn2 Li2 18_545 3.2676(7) ?
    O1 Li2 15_445 1.9294(11) ?
    O1 Zn2 15_445 1.9294(11) ?
    O1 Zn1 6 1.9442(11) ?
    O1 Li1 6 1.9442(11) ?
    O2 Li1 18_544 1.9411(10) ?
    O2 Zn1 18_544 1.9411(10) ?
    O3 Li1 17_554 1.9587(11) ?
    O3 Zn1 17_554 1.9587(11) ?
    O4 Li2 17 1.9496(10) ?
    O4 Zn2 17 1.9496(10) ?
    O4 Li2 3_665 1.9676(11) ?
    O4 Zn2 3_665 1.9676(11) ?
loop_
    _geom_angle_atom_site_label_1
    _geom_angle_atom_site_label_2
    _geom_angle_atom_site_label_3
    _geom_angle_site_symmetry_1
    _geom_angle_site_symmetry_3
    _geom_angle
    _geom_angle_publ_flag
    O1 V1 O4 . . 110.14(5) ?
    O1 V1 O2 . . 106.61(5) ?
    O4 V1 O2 . . 108.58(5) ?
    O1 V1 O3 . . 109.88(5) ?
    O4 V1 O3 . . 111.80(5) ?
    O2 V1 O3 . . 109.69(5) ?
    O2 Zn1 O1 17_554 8_544 109.39(5) ?
    O2 Zn1 O3 17_554 18_544 106.12(4) ?
    O1 Zn1 O3 8_544 18_544 108.84(4) ?
    O2 Zn1 O3 17_554 . 115.71(4) ?
    O1 Zn1 O3 8_544 . 106.57(4) ?
    O3 Zn1 O3 18_544 . 110.08(5) ?
    O1 Zn2 O2 14 . 111.98(5) ?
    O1 Zn2 O4 14 18_545 108.76(4) ?
    O2 Zn2 O4 . 18_545 117.26(4) ?
    O1 Zn2 O4 14 2_655 102.55(4) ?
    O2 Zn2 O4 . 2_655 107.30(4) ?
    O4 Zn2 O4 18_545 2_655 107.87(5) ?
