# Supplementary material for: Disordered LiZnVO4 with a phenacite structure
Source: Acta Crystallogr Sect E Struct Rep Online. 2010 Apr 17;66(Pt 5):i39. doi: 10.1107/S1600536810013358 (PMC2979256; doi:10.1107/S1600536810013358)
Supplement: Supplementary file 2 [file e-66-00i39-Isup2.hkl]

# 
# h,k,l, Fc-squared, Fo-squared, sigma(Fo-squared) and status flag 
# 
data_I
_shelx_title ' ZnLiVO4  N = 146 R-3' 
_shelx_refln_list_code          4 
_shelx_F_calc_maximum      826.27 
_exptl_crystal_F_000      1584.00 
_reflns_d_resolution_high  0.6160 
 
loop_ 
 _symmetry_equiv_pos_as_xyz 
 'x, y, z' 
 '-y, x-y, z' 
 '-x+y, -x, z' 
 'x+2/3, y+1/3, z+1/3' 
 '-y+2/3, x-y+1/3, z+1/3' 
 '-x+y+2/3, -x+1/3, z+1/3' 
 'x+1/3, y+2/3, z+2/3' 
 '-y+1/3, x-y+2/3, z+2/3' 
 '-x+y+1/3, -x+2/3, z+2/3' 
 '-x, -y, -z' 
 'y, -x+y, -z' 
 'x-y, x, -z' 
 '-x+2/3, -y+1/3, -z+1/3' 
 'y+2/3, -x+y+1/3, -z+1/3' 
 'x-y+2/3, x+1/3, -z+1/3' 
 '-x+1/3, -y+2/3, -z+2/3' 
 'y+1/3, -x+y+2/3, -z+2/3' 
 'x-y+1/3, x+2/3, -z+2/3' 
 
_cell_length_a    14.1070 
_cell_length_b    14.1070 
_cell_length_c     9.4410 
_cell_angle_alpha  90.000 
_cell_angle_beta   90.000 
_cell_angle_gamma 120.000 
 
_shelx_F_squared_multiplier     1.000 
 
loop_ 
 _refln_index_h 
 _refln_index_k 
 _refln_index_l 
 _refln_F_squared_calc 
 _refln_F_squared_meas 
 _refln_F_squared_sigma 
 _refln_observed_status 
   0   3   0    51378.68    55332.15   2132.73 o 
  -2   4   0   189468.44   185557.03   5012.70 o 
  -4   5   0   413288.75   415772.50  19951.25 o 
  -1   5   0     5283.90     4471.56     58.18 o 
  -3   6   0     2686.81     4774.93    195.51 o 
   0   6   0    60642.45    63343.80   1926.67 o 
  -5   7   0      260.41      375.71     15.29 o 
  -2   7   0    98159.63    98828.97   1611.14 o 
  -7   8   0    79744.80    84860.31   2699.02 o 
  -4   8   0      993.72     1002.18     60.17 o 
  -1   8   0   119852.23   127777.63   3248.32 o 
  -6   9   0    56096.93    58395.41   1680.11 o 
  -3   9   0    69853.35    69969.76   1483.20 o 
   0   9   0   129429.58   134594.86   3916.72 o 
  -8  10   0     9933.06    10236.73    230.53 o 
  -5  10   0   106001.84   106876.03   3369.77 o 
  -2  10   0    13811.55    13905.96    124.51 o 
 -10  11   0    87707.45    92391.88   2339.63 o 
  -7  11   0    38880.89    38781.63   1057.14 o 
  -4  11   0     4006.98     4242.00    141.86 o 
  -1  11   0      289.25      357.85     39.49 o 
  -9  12   0     4914.80     5031.15    189.85 o 
  -6  12   0      105.23      106.76     43.06 o 
  -3  12   0    17246.85    17652.30    213.57 o 
   0  12   0    26895.99    28169.95    411.54 o 
 -11  13   0    37631.22    39555.22    792.19 o 
  -8  13   0     2337.92     2322.34     62.09 o 
  -5  13   0    49860.38    49418.52   1322.12 o 
  -2  13   0     1640.83     1726.40     43.84 o 
 -13  14   0    18324.40    19149.48    402.72 o 
 -10  14   0     5775.14     5623.39    130.02 o 
  -7  14   0        3.61       81.37     65.65 o 
  -4  14   0    73312.54    74474.36   1324.88 o 
  -1  14   0    21894.54    22651.79    203.04 o 
 -12  15   0       11.27       24.10     53.96 o 
  -9  15   0   122083.74   127326.69   3036.73 o 
  -6  15   0     7245.54     7116.46    181.51 o 
  -3  15   0    31135.12    31648.28    416.86 o 
   0  15   0    14232.24    14816.59    213.90 o 
 -14  16   0    64765.50    67047.15   1237.35 o 
 -11  16   0     7941.15     8283.38    205.12 o 
  -8  16   0     3653.71     3766.12    143.56 o 
  -5  16   0     9341.11     9398.46    167.48 o 
  -2  16   0    27885.45    28763.21    346.63 o 
 -16  17   0     2404.83     2489.03     52.81 o 
 -13  17   0    15054.71    15514.96    270.91 o 
 -10  17   0     1502.26     1509.55     59.28 o 
  -7  17   0    14635.15    14811.80    491.74 o 
  -4  17   0     7442.93     7303.17    113.98 o 
  -1  17   0     8995.92     9064.43    128.05 o 
 -15  18   0     9862.38    10101.99    182.53 o 
 -12  18   0      251.65      309.95     91.51 o 
  -9  18   0      918.70      778.50     57.31 o 
  -6  18   0     3692.07     3697.79     64.23 o 
  -3  18   0    14503.49    14723.33    268.01 o 
   0  18   0     4336.16     4390.79     77.78 o 
 -17  19   0       99.56       58.82     84.17 o 
 -14  19   0      889.51     1066.83     40.71 o 
 -11  19   0     2623.71     2601.17     74.58 o 
  -8  19   0    32968.98    32382.19    947.53 o 
  -5  19   0     2416.35     2385.24     47.70 o 
  -2  19   0     7167.34     6913.64    127.55 o 
 -19  20   0    14122.93    14527.23    175.20 o 
 -16  20   0     4061.79     4088.99     86.05 o 
 -13  20   0    34307.95    34328.21    760.14 o 
 -10  20   0      822.54      773.45     58.05 o 
  -7  20   0      443.72      436.40     52.06 o 
  -4  20   0    16516.94    16520.93    267.63 o 
  -1  20   0     5368.97     5489.08     90.41 o 
 -18  21   0    12537.95    12894.35    259.15 o 
 -15  21   0     4447.36     4574.30     91.62 o 
 -12  21   0     4593.80     4755.37    156.86 o 
  -9  21   0     5144.72     5071.60    153.87 o 
  -6  21   0     5253.60     5286.31    105.15 o 
  -3  21   0      328.66      437.57     71.01 o 
 -14  22   0     1642.05     1743.93     50.82 o 
 -11  22   0     7187.19     6976.71    230.46 o 
  -8  22   0     1356.79     1420.21     72.64 o 
  -3   2   1    13015.53    13521.07    394.59 o 
   0   2   1       72.82       87.79     22.83 o 
  -5   3   1      270.19      312.65     27.60 o 
  -2   3   1     9279.41    10251.87    350.04 o 
   1   3   1      784.64      710.84     27.50 o 
  -7   4   1     4103.42     3931.96    118.86 o 
  -4   4   1      147.77      120.69     28.10 o 
  -1   4   1     3071.07     2968.55    132.54 o 
   2   4   1       77.23       18.05     34.92 o 
  -9   5   1      624.48      736.79     35.11 o 
  -6   5   1       84.11      111.02     23.70 o 
  -3   5   1       11.33       21.18     29.05 o 
   0   5   1      174.67      136.91     23.14 o 
   3   5   1      546.75      481.13     18.16 o 
 -11   6   1      208.37      125.00     42.76 o 
  -8   6   1      188.85      278.76     18.18 o 
  -5   6   1       10.69        0.68     28.29 o 
  -2   6   1     1366.95     1196.30     22.93 o 
   1   6   1      271.26      236.77     30.12 o 
   4   6   1      230.89      261.84     25.46 o 
 -13   7   1      596.30      601.58     25.73 o 
 -10   7   1      294.03      455.25     68.96 o 
  -7   7   1      769.97      815.22     18.13 o 
  -4   7   1     2025.79     1916.47     58.54 o 
  -1   7   1       37.10      108.47     29.90 o 
   2   7   1      754.69      714.79     22.07 o 
   5   7   1       85.56       64.42     42.19 o 
 -15   8   1       10.65       10.43     51.62 o 
 -12   8   1       53.63      113.65     42.57 o 
  -9   8   1      297.48      318.91     19.68 o 
  -6   8   1      581.28      456.41     20.16 o 
  -3   8   1      109.36      117.84     30.28 o 
   0   8   1     1445.64     1527.49     29.23 o 
   3   8   1     3901.68     3898.21    141.79 o 
   6   8   1       10.26       54.90     48.62 o 
 -17   9   1     1991.35     1947.91     69.16 o 
 -14   9   1     1679.76     1584.90     57.78 o 
 -11   9   1      744.75      721.55     24.86 o 
  -8   9   1      583.93      543.10     20.93 o 
  -5   9   1     3333.96     3568.47     72.95 o 
  -2   9   1      251.28      279.88     22.97 o 
   1   9   1      522.79      541.93     26.07 o 
   4   9   1      978.88      980.37     51.11 o 
   7   9   1      986.67      893.96     64.77 o 
 -19  10   1      600.82      649.13     50.54 o 
 -16  10   1      147.23       80.64     58.13 o 
 -13  10   1       84.75      -10.55     50.06 o 
 -10  10   1        0.43      121.64     42.06 o 
  -7  10   1      439.46      469.72     31.43 o 
  -4  10   1       37.89       38.53     37.03 o 
  -1  10   1      302.70      298.58     33.36 o 
   2  10   1     2758.31     2905.31     72.74 o 
   5  10   1       97.09       56.69     54.60 o 
   8  10   1     1914.18     1934.28     91.96 o 
 -21  11   1      290.20      277.33     73.04 o 
 -18  11   1      647.00      582.51     65.72 o 
 -15  11   1      376.53      263.46     47.24 o 
 -12  11   1     2982.31     3109.05     75.00 o 
  -9  11   1      990.71     1023.97     35.57 o 
  -6  11   1       84.43      112.36     39.63 o 
  -3  11   1     2292.33     2340.36     83.76 o 
   0  11   1      167.94      185.80     46.96 o 
   3  11   1        5.26       36.11     50.72 o 
   6  11   1       35.14       35.17     66.45 o 
   9  11   1      320.41      361.95     63.58 o 
 -20  12   1      493.43      499.84     49.88 o 
 -17  12   1     1060.20     1161.02     60.88 o 
 -14  12   1      161.70      116.20     69.88 o 
 -11  12   1     3023.60     3092.75     61.78 o 
  -8  12   1     1236.27     1244.44     46.77 o 
  -5  12   1      249.13      229.24     31.62 o 
  -2  12   1      964.42      967.87     29.60 o 
   1  12   1     1224.65     1237.70     45.17 o 
   4  12   1     2778.63     2878.62     82.61 o 
   7  12   1       17.02      -70.49     70.49 o 
  10  12   1      122.84      109.13     86.69 o 
 -22  13   1       63.20       46.33     83.83 o 
 -19  13   1      961.98      932.45     78.51 o 
 -16  13   1     1430.29     1529.46     35.37 o 
 -13  13   1       11.18      118.49     50.30 o 
 -10  13   1        4.48       29.40     47.72 o 
  -7  13   1      792.28      776.14     34.38 o 
  -4  13   1      320.14      290.20     50.37 o 
  -1  13   1      723.51      771.93     37.92 o 
   2  13   1        9.07      119.65     53.03 o 
   5  13   1      205.59      199.63     68.86 o 
   8  13   1       15.10       27.14     96.40 o 
 -21  14   1      350.02      270.07     82.58 o 
 -18  14   1       73.48       52.46     67.60 o 
 -15  14   1       53.97      179.47     68.93 o 
 -12  14   1     1257.98     1336.03     41.73 o 
  -9  14   1       40.06       55.96     49.28 o 
  -6  14   1       44.04       99.58     51.39 o 
  -3  14   1     1305.49     1327.22     45.50 o 
   0  14   1      220.16      232.25     56.75 o 
   3  14   1       81.21       44.59     67.26 o 
   6  14   1      359.60      405.62     83.06 o 
 -20  15   1       48.73      107.76     79.56 o 
 -17  15   1     1682.66     1567.20     43.95 o 
 -14  15   1      117.66      149.24     58.46 o 
 -11  15   1      357.59      376.82     35.80 o 
  -8  15   1      755.94      710.07     28.73 o 
  -5  15   1       30.45      136.56     48.10 o 
  -2  15   1      280.11      270.08     62.49 o 
   1  15   1       16.44       -5.23    104.54 o 
   4  15   1      809.38      782.88     41.84 o 
   7  15   1      334.56      417.30     76.20 o 
 -22  16   1       80.09      206.42     89.63 o 
 -19  16   1      233.34      120.77     84.91 o 
 -16  16   1     2444.32     2430.53     48.56 o 
 -13  16   1      604.06      675.04     59.86 o 
 -10  16   1       31.16       27.18     54.90 o 
  -7  16   1     2709.30     2670.94     87.50 o 
  -4  16   1      255.23      283.07     47.44 o 
  -1  16   1       74.46      113.38     52.74 o 
   2  16   1     2852.57     2873.76     60.87 o 
   5  16   1      204.29      372.13     89.48 o 
 -21  17   1     1250.92     1202.48     54.49 o 
 -18  17   1     1845.15     1870.62     45.74 o 
 -15  17   1       85.28      -36.76     76.33 o 
 -12  17   1     1959.86     1912.10     41.41 o 
  -9  17   1       68.79       62.89     59.16 o 
  -6  17   1      433.34      500.76     48.86 o 
  -3  17   1     1535.51     1572.62     38.33 o 
   0  17   1     2661.34     2770.98     73.82 o 
   3  17   1       54.11       73.74     86.50 o 
 -20  18   1     1156.20     1167.71     54.58 o 
 -17  18   1        9.00      -78.14     78.14 o 
 -14  18   1      668.51      710.95     43.48 o 
 -11  18   1     2174.35     2246.06     51.67 o 
  -8  18   1       14.26      -57.49     65.47 o 
  -5  18   1     1629.44     1697.01     39.70 o 
  -2  18   1      203.28      113.10     75.63 o 
   1  18   1      328.26      409.40     68.14 o 
 -19  19   1        1.58       31.58     84.90 o 
 -16  19   1     2290.34     2211.77     50.75 o 
 -13  19   1       61.43        1.71     71.41 o 
 -10  19   1       17.14       11.20     68.26 o 
  -7  19   1      256.88      240.47     70.45 o 
  -4  19   1      208.55      141.93     80.24 o 
  -1  19   1        1.23      -16.33     82.70 o 
 -18  20   1       48.44      111.27     85.57 o 
 -15  20   1      109.00       -6.75     83.66 o 
 -12  20   1      128.05      169.01     62.28 o 
  -9  20   1      417.57      458.83     50.25 o 
  -6  20   1        2.38       35.72     77.10 o 
  -3  20   1      269.45      358.63     59.69 o 
 -17  21   1      334.88      303.96     91.30 o 
 -14  21   1       17.03      101.39    115.99 o 
 -11  21   1       61.96      -32.21     81.78 o 
  -8  21   1      352.23      342.47     64.05 o 
  -5  21   1      175.79      206.77     81.98 o 
 -16  22   1      144.89       80.74     95.37 o 
 -13  22   1       96.87      200.07     87.96 o 
 -10  22   1       90.07      211.42     81.79 o 
  -7  22   1      222.88      192.11     86.04 o 
   0   1   2     6651.29     6523.66    231.76 o 
  -2   2   2     1398.19     1382.12     73.20 o 
   1   2   2     3131.02     3025.90    243.33 o 
  -4   3   2        2.86      -16.05     35.51 o 
  -1   3   2     3574.13     3490.15    152.87 o 
   2   3   2        0.44       15.21     26.43 o 
  -6   4   2      765.46      977.33     32.19 o 
  -3   4   2       10.72      -14.26     27.41 o 
   0   4   2     2430.11     2128.71    130.44 o 
   3   4   2       12.67      -24.69     29.46 o 
  -8   5   2      121.53      146.52     26.62 o 
  -5   5   2     1022.01      712.10     16.12 o 
  -2   5   2       25.98      -27.79     27.79 o 
   1   5   2      157.58       99.40     24.10 o 
   4   5   2      604.11      515.87     19.72 o 
 -10   6   2     1408.56     1383.00     42.76 o 
  -7   6   2      530.64      542.24     23.41 o 
  -4   6   2       22.43       45.26     28.34 o 
  -1   6   2      376.59      347.81     15.03 o 
   2   6   2     4088.05     4033.08    161.61 o 
   5   6   2      147.76      195.08     28.72 o 
 -12   7   2        0.26       16.17     47.67 o 
  -9   7   2      273.36      306.30     26.29 o 
  -6   7   2      183.16      129.58     32.38 o 
  -3   7   2      574.69      793.89     25.73 o 
   0   7   2       15.11       34.23     38.53 o 
   3   7   2       41.53        7.63     42.22 o 
   6   7   2      193.85      224.51     32.94 o 
 -14   8   2       17.22      -50.42     50.42 o 
 -11   8   2     3570.35     3491.94     79.60 o 
  -8   8   2       42.57       43.41     39.72 o 
  -5   8   2      585.35      674.17     26.96 o 
  -2   8   2     2012.36     2057.06     72.19 o 
   1   8   2     1668.78     1607.53     52.55 o 
   4   8   2     1589.08     1490.71     60.28 o 
   7   8   2       53.04      115.32     49.92 o 
 -16   9   2      258.00      277.98     47.82 o 
 -13   9   2       54.59       -6.02     48.96 o 
 -10   9   2     1431.94     1467.32     28.92 o 
  -7   9   2     1072.04     1093.60     23.09 o 
  -4   9   2     1216.80     1159.20     29.57 o 
  -1   9   2      241.29      183.84     40.69 o 
   2   9   2       40.92       53.06     44.04 o 
   5   9   2      100.00      196.77     48.89 o 
   8   9   2      595.47      566.71     48.16 o 
 -18  10   2      282.42      345.52     54.66 o 
 -15  10   2     1397.13     1434.20     31.68 o 
 -12  10   2      596.61      700.61     24.74 o 
  -9  10   2     5536.62     5670.92     79.25 o 
  -6  10   2      425.12      422.09     22.19 o 
  -3  10   2      411.06      451.62     41.44 o 
   0  10   2     7305.93     7265.38    199.62 o 
   3  10   2      343.71      436.47     41.33 o 
   6  10   2      281.99      271.84     46.53 o 
   9  10   2     1268.86     1182.55     39.79 o 
 -20  11   2     1361.36     1307.09     64.39 o 
 -17  11   2     1932.64     1924.74     53.61 o 
 -14  11   2      216.94      298.80     44.29 o 
 -11  11   2       11.91        2.78     46.98 o 
  -8  11   2     3537.10     3477.37     68.29 o 
  -5  11   2     1181.84     1208.00     34.88 o 
  -2  11   2     1305.87     1377.43     53.93 o 
   1  11   2      220.81      231.59     49.11 o 
   4  11   2      337.52      328.72     64.48 o 
   7  11   2      862.53      868.06     46.50 o 
  10  11   2        3.88      -85.12     85.12 o 
 -22  12   2      351.32      263.67     90.74 o 
 -19  12   2       58.25       94.69     70.41 o 
 -16  12   2      125.56      170.30     58.04 o 
 -13  12   2      537.56      569.07     27.17 o 
 -10  12   2      211.15      185.84     47.34 o 
  -7  12   2       29.26       84.53     43.40 o 
  -4  12   2      465.94      465.81     41.53 o 
  -1  12   2      729.73      764.95     46.91 o 
   2  12   2        9.59       88.57     49.82 o 
   5  12   2      415.47      400.81     61.53 o 
   8  12   2      570.25      587.50     57.68 o 
 -21  13   2      331.87      372.89     60.10 o 
 -18  13   2       29.79       30.69     67.51 o 
 -15  13   2       12.20       26.86     56.52 o 
 -12  13   2        7.26        4.41     50.42 o 
  -9  13   2       83.59      111.07     47.12 o 
  -6  13   2      173.70      155.54     42.15 o 
  -3  13   2      944.53      970.53     27.74 o 
   0  13   2       32.69       46.20     53.57 o 
   3  13   2      385.74      298.93     53.51 o 
   6  13   2      833.28      860.48     50.01 o 
   9  13   2      528.06      442.85     91.44 o 
 -20  14   2       20.00        7.07     79.19 o 
 -17  14   2       86.16      153.11     50.85 o 
 -14  14   2      100.09       83.71     76.37 o 
 -11  14   2      443.20      475.19     49.32 o 
  -8  14   2      134.80      186.99     40.82 o 
  -5  14   2        6.45       18.01     53.69 o 
  -2  14   2      376.91      437.91     39.89 o 
   1  14   2      866.58      956.23     33.20 o 
   4  14   2      237.05      197.99     71.69 o 
   7  14   2      143.46      330.81     90.40 o 
 -22  15   2       22.10      196.10    100.76 o 
 -19  15   2     1916.55     1936.91     51.69 o 
 -16  15   2      367.63      416.96     54.63 o 
 -13  15   2      334.07      334.50     57.29 o 
 -10  15   2      615.85      663.43     29.61 o 
  -7  15   2     2034.27     2001.29     52.48 o 
  -4  15   2     1307.25     1393.32     32.18 o 
  -1  15   2      238.31      149.54     62.39 o 
   2  15   2      599.91      742.78     71.46 o 
   5  15   2      690.78      663.66     51.98 o 
 -21  16   2       11.53      121.84     84.23 o 
 -18  16   2        4.32      -23.10     72.46 o 
 -15  16   2      639.13      654.62     43.30 o 
 -12  16   2       17.65       20.26     59.80 o 
  -9  16   2      523.67      492.57     40.39 o 
  -6  16   2        1.79      -55.73     55.73 o 
  -3  16   2      190.49       63.63     65.17 o 
   0  16   2      218.76      142.33     69.19 o 
   3  16   2      175.23      176.42     80.22 o 
 -20  17   2      139.19      122.72     83.77 o 
 -17  17   2      551.41      452.63     59.10 o 
 -14  17   2      137.30       34.84     70.63 o 
 -11  17   2      616.39      626.10     46.39 o 
  -8  17   2       80.05       86.81     59.36 o 
  -5  17   2      483.16      468.27     37.48 o 
  -2  17   2       74.19      -39.48     70.52 o 
   1  17   2       46.69       42.78    104.73 o 
   4  17   2      543.56      618.15     74.59 o 
 -19  18   2        6.90      170.03     79.43 o 
 -16  18   2      368.63      463.57     52.86 o 
 -13  18   2        5.74      -68.74     68.74 o 
 -10  18   2       84.44       90.78     64.52 o 
  -7  18   2      111.36      125.85    100.98 o 
  -4  18   2       23.90       17.56     68.10 o 
  -1  18   2      489.88      570.83     58.09 o 
   2  18   2      353.37      194.37     91.14 o 
 -18  19   2     1598.07     1580.72     49.26 o 
 -15  19   2      105.07       59.15     88.33 o 
 -12  19   2       22.61      -21.57     70.31 o 
  -9  19   2     4418.63     4245.34    134.14 o 
  -6  19   2      267.47      194.13    101.25 o 
  -3  19   2      921.92     1001.03     42.83 o 
   0  19   2     1432.89     1475.66     51.39 o 
 -17  20   2      815.23      749.58     76.75 o 
 -14  20   2     1455.26     1541.88     45.13 o 
 -11  20   2      674.50      743.44    114.91 o 
  -8  20   2        7.40      139.23     73.47 o 
  -5  20   2      267.48      244.75     80.80 o 
  -2  20   2     1075.08     1113.06     72.51 o 
 -16  21   2       39.10      -25.81     84.02 o 
 -13  21   2      362.02      276.66     90.83 o 
 -10  21   2        5.08       74.77     80.28 o 
  -7  21   2      319.77      272.87     84.86 o 
  -4  21   2      156.74      248.19     87.85 o 
 -15  22   2      177.32      104.49     93.45 o 
 -12  22   2       16.56      -33.19     88.40 o 
  -9  22   2       86.95      127.50     84.67 o 
   0   0   3       42.11       58.45     28.31 o 
   1   1   3   171951.42   165312.22   6418.75 o 
  -1   2   3   174404.70   166587.94   4963.14 o 
   2   2   3   119115.59   111510.66   5214.53 o 
  -3   3   3     4924.17     6608.14    268.03 o 
   0   3   3     5626.59     7342.89    384.12 o 
   3   3   3   216235.14   215563.67   9005.19 o 
  -5   4   3      967.62      852.13     35.53 o 
  -2   4   3   126112.12   116387.89   4883.96 o 
   1   4   3    13528.95    13653.46    748.34 o 
   4   4   3    16409.14    15911.98    554.55 o 
  -7   5   3    26284.34    26233.80    930.24 o 
  -4   5   3    10759.23    11759.84    446.11 o 
  -1   5   3     1160.42     1036.73     73.00 o 
   2   5   3    21110.63    20030.20    817.22 o 
   5   5   3    14209.77    13744.63    376.86 o 
  -9   6   3      181.53      199.15     32.29 o 
  -6   6   3    67676.45    71622.79   2670.80 o 
  -3   6   3   204005.89   198581.97   8237.79 o 
   0   6   3    60723.55    59767.42   2533.98 o 
   3   6   3   204568.52   203211.14   5056.33 o 
   6   6   3     4547.19     4594.29    197.93 o 
 -11   7   3        9.29       18.85     44.19 o 
  -8   7   3   338111.06   340975.84  11025.11 o 
  -5   7   3    21313.72    21534.02    725.54 o 
  -2   7   3    24152.58    22740.11   1006.53 o 
   1   7   3    46174.16    44692.16   1549.72 o 
   4   7   3    73755.57    73689.56   2052.25 o 
   7   7   3    20531.34    20311.05    533.55 o 
 -13   8   3    94032.16    93756.20   1552.78 o 
 -10   8   3    43991.66    44958.58    987.44 o 
  -7   8   3    47990.16    49801.18   1515.66 o 
  -4   8   3    15894.07    16107.17    609.02 o 
  -1   8   3   350172.97   340255.50   9155.80 o 
   2   8   3     3402.91     3539.07     86.10 o 
   5   8   3    34198.61    33606.06   1152.87 o 
   8   8   3    32349.01    32423.92   1054.83 o 
 -15   9   3    11492.02    11288.64    249.21 o 
 -12   9   3    43219.88    43382.29    734.22 o 
  -9   9   3     2990.10     3076.17     78.17 o 
  -6   9   3   204922.08   214688.39  10501.35 o 
  -3   9   3      643.09      689.98     37.96 o 
   0   9   3     3120.40     3013.93     85.03 o 
   3   9   3     8153.95     8195.77    207.38 o 
   6   9   3      616.32      622.95     76.80 o 
   9   9   3     4812.99     5009.57    137.84 o 
 -17  10   3    30139.49    29520.41    682.87 o 
 -14  10   3     3119.91     3010.76     84.53 o 
 -11  10   3    10273.43    10381.56    223.02 o 
  -8  10   3     2826.73     3154.09    113.45 o 
  -5  10   3    16114.99    16948.19    658.78 o 
  -2  10   3    41622.06    40974.66   1365.72 o 
   1  10   3      148.02      192.65     69.78 o 
   4  10   3    40726.11    41581.29    496.83 o 
   7  10   3    20156.69    19943.55    643.92 o 
  10  10   3      458.27      456.75     74.64 o 
 -19  11   3      501.93      339.24     73.69 o 
 -16  11   3       71.74       17.84     60.86 o 
 -13  11   3      596.28      619.55     27.33 o 
 -10  11   3      396.27      506.97     29.08 o 
  -7  11   3    69381.43    73382.59   1915.73 o 
  -4  11   3        7.35       40.07     43.67 o 
  -1  11   3     9720.84     9743.77    271.17 o 
   2  11   3    24014.27    24721.21    519.37 o 
   5  11   3    15090.06    14870.39    339.34 o 
   8  11   3    15871.60    15729.67    452.00 o 
  11  11   3     7990.39     7674.54    165.68 o 
 -21  12   3     2103.34     2134.94     99.74 o 
 -18  12   3    29075.67    28564.25    396.68 o 
 -15  12   3     3746.32     3856.50    100.04 o 
 -12  12   3    59619.69    61510.48    804.49 o 
  -9  12   3     8755.15     9170.84    221.40 o 
  -6  12   3     5590.15     5966.23    163.49 o 
  -3  12   3    43783.29    43768.49   1333.52 o 
   0  12   3    60498.41    61199.91   1242.78 o 
   3  12   3     3156.22     3096.40    104.40 o 
   6  12   3     4723.68     4635.37    131.25 o 
   9  12   3    18237.67    17775.97    496.21 o 
 -20  13   3     3085.89     3069.78     61.65 o 
 -17  13   3    12748.72    12406.26    138.90 o 
 -14  13   3     1932.14     2058.26     41.75 o 
 -11  13   3    25478.45    26869.70    370.06 o 
  -8  13   3    33433.55    34313.47    606.17 o 
  -5  13   3    96752.88   103918.48   3235.27 o 
  -2  13   3      510.34      524.45     26.95 o 
   1  13   3      231.27      208.92     46.56 o 
   4  13   3    22786.72    22373.74    572.04 o 
   7  13   3      503.30      578.35     62.12 o 
 -22  14   3     1501.03     1475.81     51.15 o 
 -19  14   3       26.65      255.91     71.05 o 
 -16  14   3    45995.56    46317.36    318.63 o 
 -13  14   3      202.31      192.17     55.05 o 
 -10  14   3    40475.16    41406.97    637.94 o 
  -7  14   3    20677.92    21651.02    503.58 o 
  -4  14   3     2684.27     2650.31     64.19 o 
  -1  14   3     2051.63     2117.37     68.77 o 
   2  14   3       57.57      313.80    124.26 o 
   5  14   3       63.27       -1.23     78.92 o 
   8  14   3     7164.09     7283.96    156.13 o 
 -21  15   3    21948.64    21408.80    537.20 o 
 -18  15   3      351.50      369.45     63.83 o 
 -15  15   3      570.85      597.06     39.47 o 
 -12  15   3     3576.66     3491.47     57.63 o 
  -9  15   3      187.09      331.56     43.90 o 
  -6  15   3    11411.84    11408.96    295.42 o 
  -3  15   3     3889.49     4022.23    129.50 o 
   0  15   3      830.40      830.32     35.24 o 
   3  15   3    26564.46    26968.29    477.37 o 
   6  15   3     1104.24     1101.69     87.69 o 
 -20  16   3       44.74       40.97     84.81 o 
 -17  16   3    10070.20    10164.78    247.36 o 
 -14  16   3      138.12      171.29     62.71 o 
 -11  16   3    14926.83    15407.25    273.32 o 
  -8  16   3    32589.84    33793.02    747.77 o 
  -5  16   3       95.02      382.97     72.73 o 
  -2  16   3    44841.33    46423.45   1011.19 o 
   1  16   3     2820.37     2792.37     88.81 o 
   4  16   3     1926.50     1977.12     50.81 o 
 -19  17   3       63.02      221.75     93.25 o 
 -16  17   3     2948.09     2818.85     56.11 o 
 -13  17   3    22039.53    21952.33    224.29 o 
 -10  17   3    21189.76    21784.79    508.06 o 
  -7  17   3    30044.15    29306.80    745.25 o 
  -4  17   3    13706.06    13965.42    243.50 o 
  -1  17   3    10460.03    10871.89    153.67 o 
   2  17   3     2612.66     2594.43     76.28 o 
 -18  18   3    11076.03    10825.95    151.30 o 
 -15  18   3    26994.05    27294.58    204.95 o 
 -12  18   3     4874.98     4686.79     81.28 o 
  -9  18   3     5391.53     5293.20    103.20 o 
  -6  18   3    28641.25    28277.82    550.50 o 
  -3  18   3      481.04      495.41     77.25 o 
   0  18   3    11777.86    11860.58    161.12 o 
 -17  19   3     2519.20     2596.63     61.19 o 
 -14  19   3       78.37      250.53     73.71 o 
 -11  19   3    16947.34    17113.62    236.93 o 
  -8  19   3      261.98      392.23     48.99 o 
  -5  19   3       28.72      197.59     72.22 o 
  -2  19   3       54.30       84.34     82.94 o 
 -16  20   3     2358.65     2390.02     58.21 o 
 -13  20   3      224.44      196.10     83.09 o 
 -10  20   3      420.43      467.32     56.81 o 
  -7  20   3     2982.04     2875.84     66.34 o 
  -4  20   3        5.09      -17.33     83.31 o 
 -15  21   3     1131.34     1282.87     47.24 o 
 -12  21   3    18193.79    18148.36    269.77 o 
  -9  21   3     1879.65     1887.55     85.68 o 
  -6  21   3    21046.75    21137.29    322.77 o 
 -14  22   3     6990.48     6796.50    113.86 o 
 -11  22   3     7859.31     7485.06    166.01 o 
  -8  22   3     1183.77     1214.78     49.83 o 
  -1   1   4       11.60       42.40     26.44 o 
  -3   2   4       45.87       -6.32     27.78 o 
   0   2   4      310.12      289.16     26.60 o 
  -5   3   4      318.95      270.66     18.52 o 
  -2   3   4      272.46      203.87     18.25 o 
   1   3   4      169.86      105.81     30.36 o 
  -7   4   4       76.70       89.42     33.22 o 
  -4   4   4     4052.58     3953.52    136.56 o 
  -1   4   4      870.18      977.96     36.17 o 
   2   4   4     3546.56     3656.61    200.91 o 
  -9   5   4     2601.63     2452.85     92.71 o 
  -6   5   4     1722.22     1695.51    101.41 o 
  -3   5   4     1558.38     1752.38     71.61 o 
   0   5   4     1965.06     1660.07     81.40 o 
   3   5   4      882.50      855.76     22.17 o 
 -11   6   4     1654.43     1591.81     64.57 o 
  -8   6   4      289.66      283.91     31.31 o 
  -5   6   4      105.38      179.81     32.93 o 
  -2   6   4      351.57      417.64     19.17 o 
   1   6   4       32.83      -14.63     37.34 o 
   4   6   4      651.72      641.46     40.76 o 
 -13   7   4      203.25      169.38     44.55 o 
 -10   7   4      356.36      365.15     32.43 o 
  -7   7   4      338.36      416.68     45.94 o 
  -4   7   4     2876.06     2897.40     94.05 o 
  -1   7   4       31.01       50.32     35.97 o 
   2   7   4       22.78       82.19     40.98 o 
   5   7   4     1477.07     1403.51     58.10 o 
 -15   8   4      890.65      861.09     31.26 o 
 -12   8   4       73.82       32.18     48.17 o 
  -9   8   4     1618.32     1701.16     50.89 o 
  -6   8   4     2375.14     2430.16     68.95 o 
  -3   8   4        4.64      -22.86     37.40 o 
   0   8   4        3.34      -10.75     41.67 o 
   3   8   4     2537.53     2439.77    119.97 o 
   6   8   4        2.55        2.29     59.43 o 
 -17   9   4        3.97      131.19     64.32 o 
 -14   9   4      171.38      108.02     53.90 o 
 -11   9   4     3631.80     3684.09    104.11 o 
  -8   9   4     1961.48     2074.43     56.81 o 
  -5   9   4     1114.78     1148.49     44.47 o 
  -2   9   4      671.14      637.21     41.11 o 
   1   9   4     5156.12     4853.68    189.05 o 
   4   9   4       26.52       43.08     48.60 o 
   7   9   4      806.26      742.69     53.09 o 
 -19  10   4     4947.48     4895.31     74.28 o 
 -16  10   4      152.65       43.80     62.74 o 
 -13  10   4     1109.74     1124.04     29.54 o 
 -10  10   4     3635.97     3593.03     90.28 o 
  -7  10   4       36.91      102.73     48.97 o 
  -4  10   4     2824.03     2751.54    117.87 o 
  -1  10   4       15.89       58.16     42.27 o 
   2  10   4       15.08       19.66     48.02 o 
   5  10   4      918.68      902.97     52.12 o 
   8  10   4      322.04      258.02     74.10 o 
 -21  11   4       79.20      102.32    124.45 o 
 -18  11   4      152.17      131.13     72.49 o 
 -15  11   4      549.91      590.15     30.14 o 
 -12  11   4      324.79      306.36     44.19 o 
  -9  11   4       70.65       41.05     47.16 o 
  -6  11   4       39.07       38.73     44.56 o 
  -3  11   4     3172.00     2947.14    134.90 o 
   0  11   4       25.26       17.26     61.33 o 
   3  11   4      109.49      118.45     55.60 o 
   6  11   4      611.27      636.42    105.98 o 
   9  11   4      816.55      880.55     42.94 o 
 -20  12   4       17.27       68.08     80.72 o 
 -17  12   4     1229.64     1121.94     38.45 o 
 -14  12   4       35.95      -55.53     55.53 o 
 -11  12   4        1.29       31.40     49.78 o 
  -8  12   4     3159.67     3186.18     85.89 o 
  -5  12   4       93.67      130.65     47.80 o 
  -2  12   4      665.24      619.39     26.71 o 
   1  12   4        2.12       33.45     51.06 o 
   4  12   4       16.74       12.84     62.59 o 
   7  12   4      350.47      343.09     77.78 o 
  10  12   4       52.08       78.36     92.08 o 
 -19  13   4      149.58      101.15     78.72 o 
 -16  13   4      189.19      140.17     63.43 o 
 -13  13   4       16.11        7.84     53.16 o 
 -10  13   4      143.96      231.69     40.27 o 
  -7  13   4      123.27       46.99     52.73 o 
  -4  13   4      311.80      348.77     49.08 o 
  -1  13   4      189.98      235.82     43.00 o 
   2  13   4        5.51      -61.40     61.40 o 
   5  13   4       45.51       77.97     68.16 o 
   8  13   4      381.51      444.30     89.30 o 
 -21  14   4      418.31      365.00     73.24 o 
 -18  14   4      126.54      128.66     73.61 o 
 -15  14   4      190.56      311.07     61.21 o 
 -12  14   4       86.85       91.26     47.94 o 
  -9  14   4        9.39      -22.69     54.39 o 
  -6  14   4       12.74       44.11     50.47 o 
  -3  14   4      409.45      427.01     55.97 o 
   0  14   4        3.12      -18.84     57.22 o 
   3  14   4       77.08      136.93     71.43 o 
   6  14   4     1700.16     1646.51     55.10 o 
 -20  15   4      506.78      534.33     63.44 o 
 -17  15   4        4.38       23.96     67.35 o 
 -14  15   4       78.59       96.65     63.36 o 
 -11  15   4      701.83      717.00     31.15 o 
  -8  15   4      165.57      182.19     45.57 o 
  -5  15   4      691.25      741.02     38.21 o 
  -2  15   4      203.22      218.14     62.40 o 
   1  15   4      169.48      172.34     67.47 o 
   4  15   4      222.86      336.58     78.00 o 
 -19  16   4      655.80      624.30     70.98 o 
 -16  16   4      184.61      270.04     58.17 o 
 -13  16   4      199.93      219.84     66.53 o 
 -10  16   4      530.58      621.61     67.48 o 
  -7  16   4       69.02      123.17     63.84 o 
  -4  16   4       12.67        3.48     91.26 o 
  -1  16   4      148.28       97.65     55.74 o 
   2  16   4      243.01      204.37     81.91 o 
   5  16   4      103.67       87.90     94.31 o 
 -18  17   4      452.21      286.65     92.15 o 
 -15  17   4      548.56      464.98     60.60 o 
 -12  17   4      154.47      145.03     67.91 o 
  -9  17   4      347.28      354.35     53.44 o 
  -6  17   4     2897.65     2796.23     67.59 o 
  -3  17   4        2.95      -18.33    121.55 o 
   0  17   4      345.52      291.52     64.88 o 
   3  17   4     1083.86      957.72     53.05 o 
 -20  18   4     1786.81     1763.16     54.02 o 
 -17  18   4        4.05       85.85     80.38 o 
 -14  18   4       50.11      162.41     84.16 o 
 -11  18   4     1862.25     1839.48     49.29 o 
  -8  18   4      581.52      635.58     62.77 o 
  -5  18   4      122.63      151.50     71.71 o 
  -2  18   4        4.31      -74.38     80.56 o 
   1  18   4     1996.39     2013.13     91.25 o 
 -19  19   4     1531.44     1572.13     50.69 o 
 -16  19   4      170.40      217.62     67.65 o 
 -13  19   4      665.27      750.10     60.25 o 
 -10  19   4      701.27      660.89     54.97 o 
  -7  19   4       21.27       91.05     73.18 o 
  -4  19   4     2028.76     2142.15     46.31 o 
  -1  19   4        7.15      -69.31     90.40 o 
 -18  20   4      295.66      385.60    105.09 o 
 -15  20   4      769.86      778.30     48.64 o 
 -12  20   4     1017.62      950.39     81.81 o 
  -9  20   4     1880.82     1853.40     55.55 o 
  -6  20   4       10.86       63.33    103.18 o 
  -3  20   4      433.47      529.85     80.12 o 
 -14  21   4      318.46      400.09     86.25 o 
 -11  21   4       32.55      -64.85     86.95 o 
  -8  21   4      481.84      446.89     72.07 o 
  -5  21   4       83.29      136.83     69.91 o 
 -10  22   4      374.81      441.78    106.48 o 
   0   1   5        1.26      -19.23     30.10 o 
  -2   2   5     1250.74     1339.48     30.53 o 
   1   2   5     6275.59     6004.73    170.23 o 
  -4   3   5      385.47      481.60     23.18 o 
  -1   3   5      252.26      166.34     22.62 o 
   2   3   5        0.18       29.97     33.96 o 
  -6   4   5      160.16      128.54     36.95 o 
  -3   4   5     2406.33     2292.33     91.12 o 
   0   4   5     1276.57     1338.14     41.56 o 
   3   4   5     1259.07     1246.23     56.13 o 
  -8   5   5      291.84      302.82     26.21 o 
  -5   5   5      263.28      305.26     36.55 o 
  -2   5   5     1091.55     1115.22     49.10 o 
   1   5   5      398.96      403.85     22.34 o 
   4   5   5      692.68      666.60     28.66 o 
 -10   6   5     1866.36     1696.45     55.86 o 
  -7   6   5     2741.76     2899.24    108.07 o 
  -4   6   5       23.70       30.98     36.22 o 
  -1   6   5     2403.79     2397.08     79.48 o 
   2   6   5     2675.27     2449.90    116.46 o 
   5   6   5       43.17       -6.92     46.66 o 
 -12   7   5      836.27      774.17     91.57 o 
  -9   7   5      276.50      308.87     29.28 o 
  -6   7   5       88.43       98.81     40.33 o 
  -3   7   5     2159.68     2087.98     72.71 o 
   0   7   5     2142.35     1989.53    104.37 o 
   3   7   5      163.95      170.01     44.85 o 
   6   7   5      615.06      611.08     47.65 o 
 -14   8   5       40.57        3.41     53.65 o 
 -11   8   5     1377.65     1456.94     32.91 o 
  -8   8   5      987.52      950.57     35.00 o 
  -5   8   5      616.08      527.03     29.67 o 
  -2   8   5      130.58       84.66     42.10 o 
   1   8   5     2074.36     2035.65     90.20 o 
   4   8   5      986.41      937.86     46.28 o 
   7   8   5       19.00        7.84     57.91 o 
 -16   9   5     3831.01     3725.34    119.99 o 
 -13   9   5      104.06      180.41     53.15 o 
 -10   9   5      262.05      291.29     42.94 o 
  -7   9   5     4039.54     4114.35    123.62 o 
  -4   9   5      375.67      389.01     33.12 o 
  -1   9   5      302.88      259.18     38.24 o 
   2   9   5     1298.92     1262.51     60.23 o 
   5   9   5        2.63       13.22     54.72 o 
   8   9   5       19.24       74.90     65.12 o 
 -18  10   5       21.06       29.30     69.88 o 
 -15  10   5        0.36      -32.67     59.23 o 
 -12  10   5      261.69      287.83     53.62 o 
  -9  10   5      109.70       80.11     47.36 o 
  -6  10   5       64.04       53.04     68.02 o 
  -3  10   5      819.57      803.05     28.46 o 
   0  10   5       55.35        1.24     47.69 o 
   3  10   5       41.55        4.96     56.31 o 
   6  10   5      156.57      139.78     64.23 o 
   9  10   5       47.10      127.43     63.58 o 
 -20  11   5       65.18       53.74     82.65 o 
 -17  11   5      480.61      445.26     44.85 o 
 -14  11   5      274.93      264.36     47.08 o 
 -11  11   5        8.57      -42.06     62.87 o 
  -8  11   5     1952.57     1958.91     69.73 o 
  -5  11   5        6.06      -10.74     45.49 o 
  -2  11   5      670.48      661.83     40.63 o 
   1  11   5      488.50      423.94     39.00 o 
   4  11   5        9.69       23.10     57.34 o 
   7  11   5     2124.07     2112.77     59.33 o 
  10  11   5      317.51      237.10     90.89 o 
 -19  12   5      420.89      340.64     82.60 o 
 -16  12   5      219.17      199.13     64.62 o 
 -13  12   5       57.31      -11.96     57.33 o 
 -10  12   5      374.92      413.09     47.63 o 
  -7  12   5        8.44       68.06     47.29 o 
  -4  12   5      225.28      208.31     42.85 o 
  -1  12   5     1115.25     1115.23     35.23 o 
   2  12   5      743.52      811.96     32.32 o 
   5  12   5     1308.25     1301.94     52.77 o 
   8  12   5      119.90      133.39    101.47 o 
 -21  13   5      232.30      225.36     87.44 o 
 -18  13   5     1049.13     1086.17     41.36 o 
 -15  13   5      412.51      483.36     47.94 o 
 -12  13   5      230.56      258.26     45.97 o 
  -9  13   5      732.78      832.45     28.36 o 
  -6  13   5     1212.26     1330.57     56.24 o 
  -3  13   5       35.11       11.93     54.00 o 
   0  13   5       49.33      -35.76     58.99 o 
   3  13   5      553.70      540.48     38.25 o 
   6  13   5      114.47      115.93    127.04 o 
 -20  14   5      280.55      360.26     69.71 o 
 -17  14   5      595.07      590.94     44.41 o 
 -14  14   5      115.16      172.63     62.78 o 
 -11  14   5       21.52      127.36     55.91 o 
  -8  14   5        3.87       46.74     43.74 o 
  -5  14   5      225.62      256.04     45.92 o 
  -2  14   5       71.83       78.04     70.54 o 
   1  14   5       52.81      -53.90     68.97 o 
   4  14   5       95.15      117.56     75.56 o 
   7  14   5       46.46      129.21     89.86 o 
 -19  15   5      351.78      305.35     87.02 o 
 -16  15   5       18.30      163.13     82.38 o 
 -13  15   5       15.14      131.01     60.11 o 
 -10  15   5      766.06      754.78     32.61 o 
  -7  15   5      394.22      434.59     33.90 o 
  -4  15   5      293.38      299.81     71.10 o 
  -1  15   5       53.80      129.94     62.57 o 
   2  15   5      121.00       61.75     77.89 o 
   5  15   5      226.22       64.76     91.28 o 
 -18  16   5      539.66      588.97    111.61 o 
 -15  16   5        3.75      139.53     67.55 o 
 -12  16   5     1557.25     1643.76     39.17 o 
  -9  16   5      257.54      317.42     63.21 o 
  -6  16   5      229.12      295.31     52.13 o 
  -3  16   5      956.57      943.22     56.38 o 
   0  16   5     1995.08     1914.48     55.42 o 
   3  16   5     1935.90     1848.96     56.67 o 
 -20  17   5      238.95      208.89     79.31 o 
 -17  17   5     1672.71     1635.89     51.82 o 
 -14  17   5        7.43      -32.58     72.98 o 
 -11  17   5      145.71      131.60     67.51 o 
  -8  17   5     2712.37     2728.94     72.31 o 
  -5  17   5     1003.00      996.45     88.84 o 
  -2  17   5      461.25      316.52     79.74 o 
   1  17   5      241.69      198.47     84.93 o 
 -19  18   5       17.59       71.59     86.21 o 
 -16  18   5     3197.28     3266.72     70.89 o 
 -13  18   5      552.66      619.22     41.17 o 
 -10  18   5     1428.22     1386.05     50.79 o 
  -7  18   5     1098.33     1159.12     57.54 o 
  -4  18   5       86.29      104.28     76.64 o 
  -1  18   5     1492.40     1487.80     67.64 o 
 -18  19   5       85.16       62.47     91.43 o 
 -15  19   5      168.80      233.10     81.97 o 
 -12  19   5       40.47      144.20     76.67 o 
  -9  19   5      112.40      240.27     84.49 o 
  -6  19   5      345.68      393.44     65.42 o 
  -3  19   5       91.72      150.92     82.25 o 
 -17  20   5       41.68       59.41     91.83 o 
 -14  20   5      187.34      178.50     86.93 o 
 -11  20   5      417.83      384.75     69.91 o 
  -8  20   5       71.34       62.60     83.70 o 
  -5  20   5      316.21      385.17     87.06 o 
 -13  21   5       91.05      -43.45    101.73 o 
 -10  21   5      220.36      137.58     89.16 o 
  -7  21   5      730.87      690.45     57.17 o 
   0   0   6   682725.19   648414.88   8494.78 o 
   1   1   6     6184.61     5819.12    105.68 o 
  -1   2   6     3799.32     3663.02    107.44 o 
   2   2   6    73861.48    71502.09   2266.24 o 
  -3   3   6    19298.13    17998.46    461.73 o 
   0   3   6    14657.17    13508.02    382.60 o 
   3   3   6      781.73      756.51     34.10 o 
  -5   4   6     5967.33     5848.77    233.39 o 
  -2   4   6    65704.66    63226.61   1854.99 o 
   1   4   6   184909.09   180497.92   7301.17 o 
   4   4   6      580.47      585.27     35.20 o 
  -7   5   6    40294.15    39615.75   1418.33 o 
  -4   5   6   187865.27   187390.52   7039.07 o 
  -1   5   6     5688.04     5415.66    159.25 o 
   2   5   6       68.55      145.88     38.43 o 
   5   5   6    66568.45    66308.50   2528.52 o 
  -9   6   6    37390.59    37313.61   1319.98 o 
  -6   6   6    33334.65    33326.46    985.62 o 
  -3   6   6     2045.23     2023.74     77.92 o 
   0   6   6    31518.06    30554.93   1078.26 o 
   3   6   6    30448.72    29389.18   1159.12 o 
   6   6   6      358.30      577.93     82.07 o 
 -11   7   6     3290.49     3219.06     90.81 o 
  -8   7   6    65965.41    66908.84   2130.95 o 
  -5   7   6       21.40      116.07     59.85 o 
  -2   7   6    44887.36    42550.37   1562.98 o 
   1   7   6    37334.26    35695.08   1477.79 o 
   4   7   6    21858.67    21060.61    818.85 o 
   7   7   6       56.94      120.06     65.46 o 
 -13   8   6    30196.63    29741.77    838.34 o 
 -10   8   6     9691.44     9658.57    296.80 o 
  -7   8   6    35374.27    35363.31   1105.76 o 
  -4   8   6      575.28      608.81     47.06 o 
  -1   8   6    55372.77    53521.55   2109.85 o 
   2   8   6     7567.56     7363.95    368.38 o 
   5   8   6     1063.86     1195.37     91.71 o 
   8   8   6     1971.15     2032.92     75.19 o 
 -15   9   6     4945.63     5009.00    143.75 o 
 -12   9   6     9293.84     9462.04    319.54 o 
  -9   9   6    62829.97    63722.82   1862.49 o 
  -6   9   6    28114.75    28508.39    750.88 o 
  -3   9   6    42225.01    41411.22   1388.29 o 
   0   9   6    63633.19    61679.92   2197.54 o 
   3   9   6     3529.27     3392.47    140.09 o 
   6   9   6    82796.13    81408.86   2496.95 o 
   9   9   6      746.22      771.78    101.17 o 
 -17  10   6     9202.34     9125.58    325.57 o 
 -14  10   6    49017.23    48973.04   1321.45 o 
 -11  10   6      372.14      372.69     51.75 o 
  -8  10   6     7813.38     8065.55    249.59 o 
  -5  10   6    65372.36    65048.95   1530.26 o 
  -2  10   6    11300.24    10830.76    406.81 o 
   1  10   6    54657.33    53020.36   1865.60 o 
   4  10   6     3765.85     3743.74    121.35 o 
   7  10   6     1203.28     1136.00     47.84 o 
  10  10   6      623.13      653.90     48.59 o 
 -19  11   6    25821.44    24890.74    601.90 o 
 -16  11   6     5455.26     5577.64    112.48 o 
 -13  11   6      848.52      875.57     33.39 o 
 -10  11   6    56990.94    58423.40   1582.83 o 
  -7  11   6    26157.93    26377.89    681.27 o 
  -4  11   6     3281.22     3250.15     83.66 o 
  -1  11   6      455.99      554.03     60.71 o 
   2  11   6    24113.25    23125.84    834.56 o 
   5  11   6     4169.03     4091.28    204.56 o 
   8  11   6     2684.53     2515.16     73.42 o 
 -21  12   6     3532.92     3449.15     79.19 o 
 -18  12   6     3183.22     2992.59     76.71 o 
 -15  12   6    20927.54    20640.16    403.31 o 
 -12  12   6    19415.51    19140.56    515.81 o 
  -9  12   6     2906.39     3066.20     66.51 o 
  -6  12   6      332.64      230.38     54.76 o 
  -3  12   6    12844.15    12337.36    506.93 o 
   0  12   6    14236.57    14007.58    549.28 o 
   3  12   6       42.75      -59.70     66.74 o 
   6  12   6      235.61      250.46     77.32 o 
   9  12   6     3204.79     3050.66     62.49 o 
 -20  13   6      240.61      214.14     91.91 o 
 -17  13   6     6245.85     5961.22    126.44 o 
 -14  13   6    14339.07    14638.07    293.64 o 
 -11  13   6    21368.97    21873.86    501.65 o 
  -8  13   6      505.64      728.89     89.45 o 
  -5  13   6    26822.38    26019.77    625.49 o 
  -2  13   6      668.67      600.88     48.83 o 
   1  13   6    11726.89    11376.74    358.18 o 
   4  13   6    10225.26    10308.95    250.75 o 
   7  13   6    25507.05    24976.91    464.05 o 
 -19  14   6     1742.26     1651.94     48.65 o 
 -16  14   6    16635.98    16721.30    366.53 o 
 -13  14   6    10990.16    10990.60    263.87 o 
 -10  14   6     2897.50     2982.06    114.69 o 
  -7  14   6       19.30       63.23     56.42 o 
  -4  14   6    48497.15    47208.15   1123.46 o 
  -1  14   6    13462.20    13158.94    409.22 o 
   2  14   6    44031.27    42854.23   1129.10 o 
   5  14   6      727.62      768.24     79.25 o 
 -18  15   6    10501.04    10327.08    207.58 o 
 -15  15   6    10081.72     9804.90    299.21 o 
 -12  15   6        8.72      222.60     59.74 o 
  -9  15   6    79461.70    81995.34   1500.28 o 
  -6  15   6     4492.54     4504.76     94.43 o 
  -3  15   6    19851.89    18962.96    531.78 o 
   0  15   6     8879.85     8743.95    327.86 o 
   3  15   6     7366.82     7129.14    241.92 o 
 -17  16   6     6264.84     6272.26    107.35 o 
 -14  16   6    43126.03    43087.81    743.42 o 
 -11  16   6     5442.79     5871.56    157.74 o 
  -8  16   6     2224.36     2328.34     66.82 o 
  -5  16   6     5287.48     5228.70    158.11 o 
  -2  16   6    20794.43    20261.73    657.52 o 
   1  16   6     1393.29     1332.41     55.63 o 
 -19  17   6     4868.37     4770.31     89.78 o 
 -16  17   6     1989.14     1966.92     48.86 o 
 -13  17   6    10136.77    10360.22    158.32 o 
 -10  17   6     1081.62     1150.00     45.09 o 
  -7  17   6    10994.76    11112.39    229.02 o 
  -4  17   6     4785.68     4507.91    156.52 o 
  -1  17   6     6395.31     6515.12    123.43 o 
   2  17   6       32.85      -94.22     94.22 o 
 -18  18   6     3346.90     3380.36     67.82 o 
 -15  18   6     6887.77     6494.01    131.18 o 
 -12  18   6      256.70      116.50     93.30 o 
  -9  18   6      549.28      406.84     83.43 o 
  -6  18   6     2828.21     2707.15     77.11 o 
  -3  18   6    11341.64    11359.16    292.67 o 
   0  18   6     2937.83     2820.68     66.14 o 
 -17  19   6       71.37      181.87     86.83 o 
 -14  19   6      988.26      965.57     45.79 o 
 -11  19   6     2187.41     2165.44     50.22 o 
  -8  19   6    24439.57    24316.49    245.54 o 
  -5  19   6     1316.20     1323.18     45.82 o 
  -2  19   6     4809.25     4687.17    139.03 o 
 -13  20   6    25032.48    24930.23    254.27 o 
 -10  20   6      852.38      926.46    122.48 o 
  -7  20   6      429.56      423.22     90.29 o 
 -12  21   6     4031.79     3983.89     86.26 o 
  -9  21   6     4077.38     4046.11     86.62 o 
  -1   1   7       13.35      -11.38     38.77 o 
  -3   2   7     5564.20     5195.07    107.25 o 
   0   2   7      375.88      319.07     26.35 o 
  -5   3   7       17.55        1.26     42.17 o 
  -2   3   7     1307.53     1282.16     30.42 o 
   1   3   7        1.61      -33.66     41.40 o 
  -7   4   7     1447.92     1361.87     56.99 o 
  -4   4   7      433.28      450.05     32.84 o 
  -1   4   7     2739.15     2530.69     65.19 o 
   2   4   7       72.01      133.93     42.93 o 
  -9   5   7      768.68      742.04     26.60 o 
  -6   5   7      231.04      240.51     28.93 o 
  -3   5   7        0.01      -12.21     42.41 o 
   0   5   7       24.95       33.65     56.68 o 
   3   5   7      138.11      144.87     47.45 o 
 -11   6   7      410.73      387.80     44.28 o 
  -8   6   7       78.10       33.91     65.18 o 
  -5   6   7       54.82       42.62     43.32 o 
  -2   6   7      997.15      958.39     39.05 o 
   1   6   7      268.44      300.23     38.49 o 
   4   6   7      115.93       93.55     50.48 o 
 -13   7   7      416.66      477.68     49.09 o 
 -10   7   7       33.08       55.08     49.07 o 
  -7   7   7       31.72        9.17     45.58 o 
  -4   7   7      793.56      835.54     41.06 o 
  -1   7   7      507.09      444.25     41.79 o 
   2   7   7        2.23        7.61     46.53 o 
   5   7   7       21.66       57.51     52.07 o 
 -15   8   7        5.96       26.35     63.53 o 
 -12   8   7      387.72      369.47     38.02 o 
  -9   8   7      195.25      160.26     41.55 o 
  -6   8   7       66.57       90.66     47.03 o 
  -3   8   7        2.96       -3.78     46.18 o 
   0   8   7      475.34      462.02     61.19 o 
   3   8   7     2493.15     2398.70    126.94 o 
   6   8   7       10.99       73.10     61.24 o 
 -17   9   7     1062.91     1033.92     62.12 o 
 -14   9   7     1309.13     1213.31     35.37 o 
 -11   9   7      579.46      649.89     43.20 o 
  -8   9   7       10.13       -0.55     49.65 o 
  -5   9   7     1764.39     1694.26     34.72 o 
  -2   9   7      132.29       36.61     51.37 o 
   1   9   7      336.16      300.28     35.24 o 
   4   9   7      548.37      508.72     48.29 o 
   7   9   7      975.28      925.37     48.18 o 
 -19  10   7      643.64      635.22     80.69 o 
 -16  10   7      153.62      212.16     70.61 o 
 -13  10   7       19.13       80.56     45.16 o 
 -10  10   7       11.39        0.05     52.48 o 
  -7  10   7      766.17      757.96     39.86 o 
  -4  10   7      321.58      333.59     33.23 o 
  -1  10   7      167.51      150.12     52.52 o 
   2  10   7     2644.59     2533.80     79.74 o 
   5  10   7       32.76       56.00     66.43 o 
   8  10   7     1993.28     1850.81     57.08 o 
 -18  11   7      157.21      229.39     81.24 o 
 -15  11   7      230.15      229.11     55.84 o 
 -12  11   7     2403.02     2348.78     75.88 o 
  -9  11   7      204.50      162.12     54.10 o 
  -6  11   7       60.06       -6.98     54.43 o 
  -3  11   7     1557.03     1481.09     54.02 o 
   0  11   7      100.43       67.33     57.26 o 
   3  11   7       82.46       88.35     65.17 o 
   6  11   7        5.98       -8.37     74.99 o 
   9  11   7      157.64      198.99     90.88 o 
 -20  12   7      608.14      585.45     76.96 o 
 -17  12   7     1033.79     1019.31     43.27 o 
 -14  12   7      559.45      617.35     57.37 o 
 -11  12   7     2574.17     2486.43     55.03 o 
  -8  12   7     1109.26     1192.55     30.98 o 
  -5  12   7       46.33      158.15     53.89 o 
  -2  12   7      523.18      516.95     79.91 o 
   1  12   7     1231.42     1200.04     57.16 o 
   4  12   7     2628.34     2535.69     96.41 o 
   7  12   7       19.19       15.43     85.01 o 
 -19  13   7     1109.61     1031.78     47.10 o 
 -16  13   7     1249.76     1205.49     42.62 o 
 -13  13   7       67.20       49.41     65.89 o 
 -10  13   7      159.11      123.68     62.57 o 
  -7  13   7      433.16      334.95     70.72 o 
  -4  13   7      614.05      591.42     37.29 o 
  -1  13   7     1519.33     1529.23     55.47 o 
   2  13   7        9.27      121.23     65.58 o 
   5  13   7      127.22      228.96     81.76 o 
 -18  14   7       26.25      112.37     82.72 o 
 -15  14   7        7.22       46.53     71.20 o 
 -12  14   7     1061.07     1139.53     35.49 o 
  -9  14   7       40.80       20.76     63.72 o 
  -6  14   7       22.67       -0.46     61.69 o 
  -3  14   7     1190.46     1090.20     45.80 o 
   0  14   7      178.52       83.57     70.55 o 
   3  14   7      126.80      -18.32     85.01 o 
 -17  15   7     1972.60     1880.22     49.07 o 
 -14  15   7       73.69      145.85     77.99 o 
 -11  15   7      632.55      644.54     54.83 o 
  -8  15   7      925.24      989.18     36.35 o 
  -5  15   7       97.07       42.64     64.77 o 
  -2  15   7      243.74      273.33     70.55 o 
   1  15   7       55.18      -50.21     82.60 o 
   4  15   7     1380.08     1322.42     55.22 o 
 -16  16   7     1694.46     1632.93     48.04 o 
 -13  16   7      490.52      571.42     56.11 o 
 -10  16   7        1.05        9.10     76.06 o 
  -7  16   7     1484.33     1501.95     40.52 o 
  -4  16   7      114.98      149.96     71.99 o 
  -1  16   7      232.24      274.20     65.96 o 
   2  16   7     1677.79     1532.34     50.17 o 
 -18  17   7     1674.51     1565.96     51.54 o 
 -15  17   7      106.20       93.96     83.29 o 
 -12  17   7     1932.68     1914.24     71.43 o 
  -9  17   7      194.50      205.63     61.06 o 
  -6  17   7      269.48      319.26     47.06 o 
  -3  17   7     1746.73     1665.87     74.04 o 
   0  17   7     2714.39     2539.17    105.90 o 
 -17  18   7      110.14       71.03     92.72 o 
 -14  18   7      848.64      890.37     44.93 o 
 -11  18   7     1479.27     1462.09     45.74 o 
  -8  18   7      104.24      318.39     60.62 o 
  -5  18   7     1719.01     1724.70     73.38 o 
  -2  18   7       27.90        6.41     77.68 o 
 -13  19   7       15.73      -41.59     87.31 o 
 -10  19   7       20.34       67.27     84.61 o 
  -7  19   7      160.49      106.99     85.04 o 
  -4  19   7       54.34      154.31     86.52 o 
 -12  20   7       69.31      108.79     90.32 o 
  -9  20   7      487.07      538.68     64.45 o 
   0   1   8     4456.33     4287.91     67.88 o 
  -2   2   8      571.33      542.89     26.91 o 
   1   2   8     1570.68     1452.32     34.73 o 
  -4   3   8      390.35      384.27     23.33 o 
  -1   3   8     2434.64     2326.37     56.60 o 
   2   3   8      606.58      607.79     28.81 o 
  -6   4   8      138.66      184.63     39.40 o 
  -3   4   8       58.45        9.41     49.01 o 
   0   4   8      169.95      197.46     44.23 o 
   3   4   8      668.95      666.37     35.24 o 
  -8   5   8      247.03      257.24     35.06 o 
  -5   5   8      313.83      337.10     30.34 o 
  -2   5   8        2.42       20.86     43.05 o 
   1   5   8      613.50      603.00     25.20 o 
   4   5   8       98.75       95.84     68.71 o 
 -10   6   8      205.62      207.75     58.52 o 
  -7   6   8     1008.00      993.51     27.84 o 
  -4   6   8     1927.65     1831.45     52.44 o 
  -1   6   8       24.93       88.00     45.81 o 
   2   6   8     1595.25     1470.42     57.01 o 
   5   6   8      206.09      223.48     46.23 o 
 -12   7   8      129.25       92.07     60.29 o 
  -9   7   8       30.35       33.23     52.23 o 
  -6   7   8      145.89      170.24     48.62 o 
  -3   7   8      642.14      623.07     26.33 o 
   0   7   8      560.02      530.20     37.78 o 
   3   7   8      255.93      312.90     44.63 o 
   6   7   8      684.88      674.88     34.95 o 
 -14   8   8      225.46      205.65     68.15 o 
 -11   8   8     1274.89     1235.97     39.03 o 
  -8   8   8       40.50       51.52     59.80 o 
  -5   8   8       67.59      162.86     49.18 o 
  -2   8   8     1634.13     1579.23     49.90 o 
   1   8   8      399.53      509.26     56.02 o 
   4   8   8      192.24      138.98     60.42 o 
   7   8   8       24.82      224.31     61.62 o 
 -16   9   8      673.69      678.79     95.16 o 
 -13   9   8        6.81      -39.69     63.54 o 
 -10   9   8     2990.16     2821.13     90.05 o 
  -7   9   8     1853.93     1835.91     41.14 o 
  -4   9   8      275.70      319.76     44.37 o 
  -1   9   8       94.75       24.20     54.91 o 
   2   9   8      117.96       48.98     65.45 o 
   5   9   8      545.68      590.93     38.90 o 
   8   9   8      588.02      492.10     62.46 o 
 -18  10   8       58.79       74.80     87.84 o 
 -15  10   8     1654.93     1546.64     41.36 o 
 -12  10   8      328.96      256.86     64.93 o 
  -9  10   8     2699.68     2689.65    101.72 o 
  -6  10   8       11.73      -44.21     55.45 o 
  -3  10   8      120.43       87.39     52.94 o 
   0  10   8     5553.69     5449.58    233.75 o 
   3  10   8      627.30      634.64     67.47 o 
   6  10   8      137.80       66.44     78.54 o 
   9  10   8      993.71      916.92     71.05 o 
 -17  11   8      500.33      468.75     54.31 o 
 -14  11   8      218.21      234.16     71.05 o 
 -11  11   8        7.03       -3.59     61.58 o 
  -8  11   8     1605.12     1580.14     34.59 o 
  -5  11   8      362.36      362.97     39.78 o 
  -2  11   8       20.53       95.90     55.59 o 
   1  11   8      551.22      505.65     54.27 o 
   4  11   8        6.10       51.32     68.07 o 
   7  11   8      117.12      155.73     84.53 o 
 -19  12   8       28.61       37.25     89.91 o 
 -16  12   8      535.73      411.58     70.16 o 
 -13  12   8     1007.40     1024.76     37.69 o 
 -10  12   8      487.91      496.52     49.49 o 
  -7  12   8      428.81      366.64     50.86 o 
  -4  12   8      840.11      859.54     32.84 o 
  -1  12   8      642.01      693.57     72.85 o 
   2  12   8        8.01       35.10     92.39 o 
   5  12   8      760.49      817.53     45.55 o 
 -18  13   8       23.35       72.13     83.95 o 
 -15  13   8      135.81      155.53     76.67 o 
 -12  13   8        8.97       -5.07     65.16 o 
  -9  13   8      211.17      162.98     53.74 o 
  -6  13   8        0.60      -64.48     64.48 o 
  -3  13   8      306.67      314.97     68.75 o 
   0  13   8       67.00       91.07     68.76 o 
   3  13   8      326.48      216.97     85.46 o 
   6  13   8      815.25      846.49     89.67 o 
 -17  14   8      255.40      408.32     85.59 o 
 -14  14   8      406.51      371.49     63.35 o 
 -11  14   8      771.73      808.04     66.84 o 
  -8  14   8      718.27      738.84     35.00 o 
  -5  14   8       26.31      109.94     70.06 o 
  -2  14   8      619.21      631.42     48.06 o 
   1  14   8     2708.66     2617.76     71.30 o 
   4  14   8      545.32      523.27     74.26 o 
 -16  15   8      472.19      405.93     71.92 o 
 -13  15   8     1331.96     1363.20     63.06 o 
 -10  15   8      246.30      206.97     74.18 o 
  -7  15   8     1870.04     1823.22     42.63 o 
  -4  15   8     2214.66     2273.76     50.34 o 
  -1  15   8      264.70      332.33     77.90 o 
   2  15   8      214.70      155.76     86.55 o 
 -15  16   8     1255.98     1225.71     46.94 o 
 -12  16   8      257.34      264.82     84.76 o 
  -9  16   8      187.04      234.38     73.69 o 
  -6  16   8       56.99      -79.48     79.48 o 
  -3  16   8       18.83      147.02     69.70 o 
   0  16   8       89.66       84.09     83.98 o 
 -14  17   8      117.12       25.39     86.85 o 
 -11  17   8      386.60      445.62     66.61 o 
  -8  17   8      294.13      222.05     83.70 o 
  -5  17   8       28.03        2.34     93.37 o 
  -2  17   8      233.55      173.52    109.20 o 
 -13  18   8       17.06       -1.94     84.34 o 
 -10  18   8        6.63       69.46     80.11 o 
  -7  18   8       40.18      107.90     82.61 o 
  -4  18   8        1.19       89.09     83.23 o 
 -12  19   8      136.25       95.08     90.33 o 
  -9  19   8     2344.35     2189.17     53.40 o 
  -6  19   8      397.90      522.75    102.69 o 
   0   0   9      170.24      173.09     83.34 o 
   1   1   9    39535.70    38744.48    433.37 o 
  -1   2   9    40998.83    40289.89    400.90 o 
   2   2   9    43982.30    43996.55    829.88 o 
  -3   3   9      512.21      536.59     38.79 o 
   0   3   9      452.93      489.62     27.97 o 
   3   3   9    68375.98    68484.45   1654.78 o 
  -5   4   9      407.48      464.08     60.36 o 
  -2   4   9    50206.52    50175.54    948.82 o 
   1   4   9     2360.04     2684.59    132.47 o 
   4   4   9     5286.81     5103.77    174.28 o 
  -7   5   9    11294.01    11328.75    259.52 o 
  -4   5   9      710.68      703.10     35.82 o 
  -1   5   9      630.59      595.62     29.30 o 
   2   5   9     7969.43     7845.29    259.96 o 
   5   5   9     2005.63     2214.29     70.91 o 
  -9   6   9      285.93      301.39     37.06 o 
  -6   6   9    14113.33    13823.96    252.64 o 
  -3   6   9    59782.33    59395.36   1058.01 o 
   0   6   9    10016.62     9873.33    193.27 o 
   3   6   9    62964.75    62788.88   1884.20 o 
   6   6   9     1745.89     1712.67     43.33 o 
 -11   7   9       10.89      -49.67     62.67 o 
  -8   7   9   100140.17   102863.71   2729.88 o 
  -5   7   9     8089.12     7960.96    135.36 o 
  -2   7   9     9063.52     9038.40    184.44 o 
   1   7   9    11574.70    10931.15    394.44 o 
   4   7   9    34052.00    33163.90   1002.56 o 
   7   7   9     9756.72     9502.03    216.16 o 
 -13   8   9    35871.33    35271.11    961.77 o 
 -10   8   9    16429.88    16541.35    353.11 o 
  -7   8   9    13316.37    13104.48    270.60 o 
  -4   8   9     4850.05     4619.23     84.00 o 
  -1   8   9   110874.30   111448.68   2872.66 o 
   2   8   9      842.42      823.26     33.42 o 
   5   8   9    14770.82    14191.45    389.52 o 
   8   8   9    13519.24    13490.73    387.35 o 
 -15   9   9     5597.74     5439.77    166.84 o 
 -12   9   9    20883.46    20331.66    464.49 o 
  -9   9   9     1373.39     1422.48     34.03 o 
  -6   9   9    64625.61    65706.36   1213.33 o 
  -3   9   9       14.35       16.82     58.04 o 
   0   9   9     1341.72     1358.87     66.86 o 
   3   9   9     2584.25     2453.63     70.60 o 
   6   9   9      533.89      448.26     58.40 o 
   9   9   9     2314.06     2287.20     53.72 o 
 -17  10   9    16143.02    15521.78    447.58 o 
 -14  10   9     1172.20     1157.20     50.04 o 
 -11  10   9     4515.37     4612.17     74.19 o 
  -8  10   9      403.66      427.14     47.01 o 
  -5  10   9     3466.80     3409.38     78.89 o 
  -2  10   9    14144.85    13936.44    456.50 o 
   1  10   9       19.80        4.84     66.57 o 
   4  10   9    17049.01    17152.49    439.25 o 
   7  10   9    10367.76    10145.86    316.76 o 
 -16  11   9       57.60       49.32     91.27 o 
 -13  11   9     1016.11     1016.04     41.45 o 
 -10  11   9      102.17      160.85     52.71 o 
  -7  11   9    29177.12    28850.70    397.69 o 
  -4  11   9       37.44      115.63     61.75 o 
  -1  11   9     3910.24     3906.69    109.53 o 
   2  11   9    13625.04    13200.90    487.39 o 
   5  11   9     9356.62     9206.37    141.83 o 
 -18  12   9    16388.73    15900.09    344.59 o 
 -15  12   9     1524.59     1515.24     63.52 o 
 -12  12   9    27275.92    27530.66    498.22 o 
  -9  12   9     3094.88     3136.14     61.11 o 
  -6  12   9     2895.11     2806.15     55.50 o 
  -3  12   9    21199.46    20624.36    395.37 o 
   0  12   9    28700.16    28819.18    924.55 o 
   3  12   9     1143.74     1115.55     67.81 o 
   6  12   9     2404.18     2375.28     85.30 o 
 -17  13   9     6056.61     6170.80    234.04 o 
 -14  13   9     1189.63     1157.79     44.68 o 
 -11  13   9    15812.37    15495.75    281.94 o 
  -8  13   9    14032.81    14016.50    195.08 o 
  -5  13   9    39310.40    38710.02    826.13 o 
  -2  13   9      823.57      755.37     43.09 o 
   1  13   9      111.01      151.63     79.45 o 
   4  13   9    12553.10    12481.73    292.16 o 
 -16  14   9    27204.56    26926.43    453.03 o 
 -13  14   9       93.70      166.26     78.06 o 
 -10  14   9    16911.96    17109.00    265.07 o 
  -7  14   9     9908.35     9767.28    132.00 o 
  -4  14   9      654.71      694.12     45.59 o 
  -1  14   9     1423.80     1476.44     76.15 o 
   2  14   9        2.81        9.15     97.65 o 
 -15  15   9      236.77      258.98     88.66 o 
 -12  15   9     1640.00     1719.97     48.68 o 
  -9  15   9        2.88      -52.33     91.46 o 
  -6  15   9     5399.51     5269.97    137.96 o 
  -3  15   9     1769.60     1774.13     52.32 o 
   0  15   9      635.30      753.95    117.89 o 
 -14  16   9      114.91      198.95     82.56 o 
 -11  16   9     8996.95     9190.50    209.30 o 
  -8  16   9    13761.88    13860.57    161.15 o 
  -5  16   9       86.81       58.14     80.05 o 
  -2  16   9    25227.35    24739.38    670.04 o 
 -13  17   9    11355.68    11211.76    159.29 o 
 -10  17   9    11801.54    11977.39    168.34 o 
  -7  17   9    15865.82    15659.56    377.62 o 
  -4  17   9     7441.19     7224.39    273.18 o 
 -12  18   9     2611.03     2693.13     55.88 o 
  -9  18   9     3165.64     3187.07     64.74 o 
  -6  18   9    15796.95    15372.77    322.50 o 
  -1   1  10        1.67      -50.78     50.78 o 
  -3   2  10        2.56       94.30     47.96 o 
   0   2  10       77.11       91.88     50.96 o 
  -5   3  10      190.60      114.35     73.44 o 
  -2   3  10       75.51       98.72     51.94 o 
   1   3  10       46.61      -11.77     54.17 o 
  -7   4  10      267.65      366.02     46.27 o 
  -4   4  10     1295.02     1242.82     31.17 o 
  -1   4  10      156.73      168.40     65.10 o 
   2   4  10     1133.33     1085.35     32.84 o 
  -9   5  10     1733.61     1747.58     68.16 o 
  -6   5  10      621.81      620.76     43.79 o 
  -3   5  10      448.17      468.47     42.25 o 
   0   5  10     1302.65     1327.82     63.73 o 
   3   5  10      372.83      468.94     42.44 o 
 -11   6  10     1027.95     1068.59     45.11 o 
  -8   6  10       42.59       74.00     58.11 o 
  -5   6  10        4.20        9.99     55.96 o 
  -2   6  10       28.07      -59.27     59.27 o 
   1   6  10        7.69      119.69     55.89 o 
   4   6  10      188.48      209.32     64.48 o 
 -13   7  10       11.52       55.92     71.70 o 
 -10   7  10       87.28      165.31     62.55 o 
  -7   7  10       67.91       41.99     58.95 o 
  -4   7  10     1429.69     1444.33     37.83 o 
  -1   7  10        6.63      -22.93     75.35 o 
   2   7  10        5.47      134.07     56.37 o 
   5   7  10     1303.51     1341.53     39.00 o 
 -15   8  10      281.36      238.28     84.18 o 
 -12   8  10       63.26       17.86     71.74 o 
  -9   8  10      825.40      818.08     42.16 o 
  -6   8  10      817.98      868.83     55.52 o 
  -3   8  10        7.89       25.61     58.88 o 
   0   8  10        6.06       47.46     59.42 o 
   3   8  10      891.58      954.19     36.53 o 
   6   8  10       22.26      -79.91     79.91 o 
 -17   9  10       10.66      -27.80     90.90 o 
 -14   9  10      200.76      156.00     78.64 o 
 -11   9  10     2311.27     2346.90     74.79 o 
  -8   9  10      828.95      830.87     35.24 o 
  -5   9  10      533.56      469.38     44.42 o 
  -2   9  10      446.93      442.58     64.22 o 
   1   9  10     2989.74     2973.73     92.88 o 
   4   9  10      109.19       70.41     74.37 o 
   7   9  10      622.67      576.54     63.31 o 
 -16  10  10      241.34      234.56     88.88 o 
 -13  10  10      565.24      663.62     61.27 o 
 -10  10  10     1580.70     1513.73     39.22 o 
  -7  10  10        1.25      -56.42     64.35 o 
  -4  10  10     1919.06     1856.95     68.73 o 
  -1  10  10       93.75       47.09     68.80 o 
   2  10  10       67.26       96.69     70.46 o 
   5  10  10      718.54      766.73     47.14 o 
 -15  11  10      556.33      532.71    116.25 o 
 -12  11  10      147.30       24.87     76.00 o 
  -9  11  10      181.39      176.51     67.84 o 
  -6  11  10       33.04      -11.20     67.00 o 
  -3  11  10     1248.47     1246.89     55.19 o 
   0  11  10       34.43      -57.47     73.84 o 
   3  11  10       72.21      -63.85     86.95 o 
   6  11  10      389.24      126.45    100.93 o 
 -14  12  10        2.70      -68.16     81.84 o 
 -11  12  10       20.72       56.04     97.20 o 
  -8  12  10     1921.06     1910.24     43.04 o 
  -5  12  10       24.17       57.20     99.71 o 
  -2  12  10      456.00      412.56     61.52 o 
   1  12  10       21.68       78.01     77.70 o 
   4  12  10        1.41       56.95    104.03 o 
 -16  13  10       33.09      161.08     84.47 o 
 -13  13  10       29.12      219.23     78.74 o 
 -10  13  10      177.24        2.52    106.32 o 
  -7  13  10      249.76      334.76     59.18 o 
  -4  13  10      214.02      142.44     77.88 o 
  -1  13  10      206.92      216.06     93.32 o 
   2  13  10       11.19      -31.66     83.75 o 
 -15  14  10      172.35       69.02     90.52 o 
 -12  14  10       76.51       73.24     82.39 o 
  -9  14  10       84.79       62.72     81.09 o 
  -6  14  10        7.33       10.01     89.36 o 
  -3  14  10      636.38      681.46     74.16 o 
   0  14  10        3.39      -44.95     98.21 o 
 -14  15  10      121.15      160.08     88.19 o 
 -11  15  10      304.08      385.71     63.65 o 
  -8  15  10      247.92      105.17     93.73 o 
  -5  15  10      417.26      502.42     64.52 o 
  -2  15  10       96.33      147.91     84.46 o 
 -13  16  10       70.38       33.23     89.88 o 
 -10  16  10      536.20      435.97     89.62 o 
  -7  16  10      107.51       92.73     86.54 o 
  -4  16  10       19.76       85.59     85.58 o 
  -9  17  10      159.21      126.82     95.48 o 
  -6  17  10     1838.58     1830.57     76.71 o 
   0   1  11        3.83       22.62     55.07 o 
  -2   2  11      598.81      614.88     53.72 o 
   1   2  11     2310.71     2269.19     49.29 o 
  -4   3  11      374.41      382.11     48.85 o 
  -1   3  11        6.90      -35.30     57.72 o 
   2   3  11       10.12      -54.74     66.50 o 
  -6   4  11      128.44      193.74     60.55 o 
  -3   4  11     1279.77     1236.19     34.96 o 
   0   4  11      901.78      850.67     38.13 o 
   3   4  11      603.47      604.77     65.16 o 
  -8   5  11      229.39      173.65     67.43 o 
  -5   5  11       93.91       57.41     62.43 o 
  -2   5  11      526.21      535.53     40.08 o 
   1   5  11      253.59      148.25     67.20 o 
   4   5  11       71.92      132.04     66.06 o 
 -10   6  11     1723.42     1717.37     61.64 o 
  -7   6  11     3413.38     3447.30     76.13 o 
  -4   6  11       16.91      132.37     57.57 o 
  -1   6  11     1358.98     1295.44     63.77 o 
   2   6  11     2962.74     2974.29     60.58 o 
   5   6  11      278.16      241.80     72.59 o 
 -12   7  11     1049.23     1057.16     54.07 o 
  -9   7  11      265.32      312.72     56.72 o 
  -6   7  11       49.39      135.93     63.21 o 
  -3   7  11     1084.75     1121.74     36.64 o 
   0   7  11     1610.27     1681.65     40.08 o 
   3   7  11      511.76      615.77     77.32 o 
   6   7  11      268.36      262.63     67.20 o 
 -14   8  11      309.88      315.09     84.81 o 
 -11   8  11      786.01      819.62     40.06 o 
  -8   8  11      507.77      573.16     44.35 o 
  -5   8  11      468.92      504.02     36.12 o 
  -2   8  11      508.12      502.96     38.75 o 
   1   8  11     1451.80     1511.88     39.05 o 
   4   8  11      934.12      892.72     42.25 o 
   7   8  11      102.45      -15.04     90.75 o 
 -13   9  11      505.94      343.66     88.49 o 
 -10   9  11      232.11      299.54     74.09 o 
  -7   9  11     3729.59     3787.59     66.49 o 
  -4   9  11      887.70      923.92     61.13 o 
  -1   9  11      324.66      282.55     74.63 o 
   2   9  11      680.22      716.20     63.30 o 
   5   9  11       39.89       24.32     87.64 o 
 -15  10  11        2.18      105.87     85.84 o 
 -12  10  11        3.32       23.01     81.17 o 
  -9  10  11        0.50       15.47     71.58 o 
  -6  10  11        3.08       63.28     67.12 o 
  -3  10  11      676.62      693.44     91.60 o 
   0  10  11       71.71      111.69     77.33 o 
   3  10  11        1.16       -8.33     81.28 o 
 -14  11  11        0.91       73.25     93.70 o 
 -11  11  11       48.89       50.22     80.86 o 
  -8  11  11      811.86      829.21     50.18 o 
  -5  11  11       39.19      105.73     88.93 o 
  -2  11  11      726.84      735.61     72.13 o 
   1  11  11        2.22      -85.36     85.36 o 
   4  11  11      214.52      135.71     92.84 o 
 -13  12  11       24.07      109.97     87.94 o 
 -10  12  11        0.55      -18.74     95.42 o 
  -7  12  11       70.80       29.06     78.65 o 
  -4  12  11      344.52      208.87     69.37 o 
  -1  12  11      291.30      256.75     84.65 o 
   2  12  11      355.98      347.99     73.00 o 
 -12  13  11        1.36       78.88     81.07 o 
  -9  13  11      328.93      215.95     88.94 o 
  -6  13  11     1607.84     1620.68     47.10 o 
  -3  13  11        0.09      -29.47     85.64 o 
   0  13  11        3.71        3.21     84.57 o 
 -11  14  11      192.88      165.87     88.50 o 
  -8  14  11        2.32      110.38     82.09 o 
  -5  14  11       47.58        3.01     89.14 o 
  -2  14  11      239.53      102.07     92.06 o 
 -10  15  11      787.78      739.12     84.33 o 
  -7  15  11      729.05      646.31     68.56 o 
  -4  15  11      146.74      268.33     86.65 o 
   0   0  12   115816.51   119418.08   1291.68 o 
   1   1  12     1487.50     1546.83     41.37 o 
  -1   2  12      581.76      670.19     51.87 o 
   2   2  12    16333.99    16261.39    233.39 o 
  -3   3  12     3578.01     3603.77     83.30 o 
   0   3  12     2251.32     2322.80     49.26 o 
   3   3  12     1851.40     1852.25     39.86 o 
  -5   4  12     2760.51     2518.23     59.41 o 
  -2   4  12    12688.73    12751.95    189.25 o 
   1   4  12    43982.82    44614.83    669.83 o 
   4   4  12      171.81      295.84     59.72 o 
  -7   5  12     8727.55     8683.75    125.30 o 
  -4   5  12    45103.33    45923.72    358.15 o 
  -1   5  12     2542.71     2415.50     76.31 o 
   2   5  12      328.44      298.79     59.70 o 
   5   5  12    24286.24    24272.87    429.76 o 
  -9   6  12    11634.66    11966.04    297.84 o 
  -6   6  12     9826.61     9809.18    138.91 o 
  -3   6  12     3641.20     3571.22     95.73 o 
   0   6  12     9496.29     9250.76    143.45 o 
   3   6  12     8901.72     8932.37    165.44 o 
   6   6  12      453.04      479.74     99.33 o 
 -11   7  12     1603.21     1588.83     55.42 o 
  -8   7  12    19708.79    20152.36    318.59 o 
  -5   7  12      176.14      200.06     70.02 o 
  -2   7  12    10686.23    10643.83    132.54 o 
   1   7  12     9154.69     9083.40    167.45 o 
   4   7  12     7463.57     7306.57    131.45 o 
   7   7  12       60.77      -94.11     94.11 o 
 -13   8  12     9789.12     9766.56    260.10 o 
 -10   8  12     4521.41     4495.94     78.37 o 
  -7   8  12     8121.55     8540.23    165.96 o 
  -4   8  12      211.44      328.54     60.46 o 
  -1   8  12    13939.51    13827.13    224.03 o 
   2   8  12     3403.64     3495.54     64.86 o 
   5   8  12       82.78      143.62     87.28 o 
 -12   9  12     3111.53     3232.72     78.32 o 
  -9   9  12    16290.42    16163.54    172.78 o 
  -6   9  12     7167.51     7381.05    121.78 o 
  -3   9  12    13861.16    13748.35    159.99 o 
   0   9  12    16771.26    16624.38    413.20 o 
   3   9  12     1469.51     1397.37     47.29 o 
 -11  10  12      320.56      450.26     70.81 o 
  -8  10  12     3641.08     3755.36     70.47 o 
  -5  10  12    23384.72    23426.50    198.06 o 
  -2  10  12     5707.24     5542.22    176.39 o 
   1  10  12    20598.99    20740.49    468.25 o 
 -13  11  12      160.82      193.19     90.24 o 
 -10  11  12    21774.44    22033.46    234.92 o 
  -7  11  12    10259.83    10351.16    145.80 o 
  -4  11  12     1603.61     1738.01     50.60 o 
  -1  11  12      446.07      543.34     60.05 o 
   2  11  12     8498.19     8508.16    147.55 o 
 -12  12  12     7687.85     7974.20    142.41 o 
  -9  12  12     1134.03     1122.15     47.84 o 
  -6  12  12      414.15      327.26     70.64 o 
  -3  12  12     5362.48     5402.57    101.35 o 
   0  12  12     4339.16     4317.61    110.47 o 
 -11  13  12     6771.06     6656.00    117.50 o 
  -8  13  12        5.41      123.73    104.15 o 
  -5  13  12     7460.74     7465.68    138.19 o 
  -2  13  12       94.57      118.74     93.92 o 
  -7  14  12       22.15      140.94     90.45 o 
  -1   1  13        1.48      147.02     67.84 o 
  -3   2  13     2153.96     2237.97     62.30 o 
   0   2  13      105.63      134.12     67.67 o 
  -5   3  13        4.42        9.86     72.08 o 
  -2   3  13      657.16      676.43     68.03 o 
   1   3  13       39.40      -31.71     72.04 o 
  -7   4  13      993.73     1053.51     42.71 o 
  -4   4  13       96.33       75.16     71.66 o 
  -1   4  13     1019.03     1098.88     41.01 o 
   2   4  13       84.70       59.11     78.92 o 
  -9   5  13      137.81      -22.88     87.53 o 
  -6   5  13      106.10       47.43     78.53 o 
  -3   5  13        0.93       49.78     72.29 o 
   0   5  13       14.51      -28.55     81.99 o 
   3   5  13      185.36      180.51     79.99 o 
 -11   6  13      193.34      219.64     90.16 o 
  -8   6  13       21.11       34.11     81.84 o 
  -5   6  13       29.71      -67.12     88.84 o 
  -2   6  13      778.78      871.51     65.11 o 
   1   6  13      153.18      130.63     80.90 o 
   4   6  13       40.43       23.70     84.52 o 
 -10   7  13       41.19       99.92     81.02 o 
  -7   7  13      115.01       10.49     92.72 o 
  -4   7  13      426.11      466.94     72.84 o 
  -1   7  13        4.03       99.32     77.82 o 
   2   7  13       88.22      147.37     80.82 o 
   5   7  13       42.23       31.71     95.14 o 
  -9   8  13      233.58      305.49     81.53 o 
  -6   8  13      371.53      500.80     51.82 o 
  -3   8  13       14.46       17.12     80.44 o 
   0   8  13      299.92      418.07     67.38 o 
   3   8  13     1281.25     1246.67     49.12 o 
 -11   9  13      658.28      704.96     53.58 o 
  -8   9  13        3.06      -49.99     84.98 o 
  -5   9  13      645.73      756.22     47.11 o 
  -2   9  13      146.94      188.71     84.73 o 
   1   9  13      101.64       77.83     91.30 o 
 -10  10  13        9.82        3.80    108.15 o 
  -7  10  13      208.33      257.65     84.44 o 
  -4  10  13      137.31      208.77     68.50 o 
  -1  10  13      133.16       67.82     90.25 o 
  -9  11  13       56.71       -5.66     86.23 o 
  -6  11  13        2.89      -93.53     93.53 o 
  -3  11  13      977.96     1026.03     69.85 o 
  -5  12  13      121.66       33.98     95.11 o 
   0   1  14     2602.99     2729.50     56.91 o 
  -2   2  14      340.28      306.12     58.04 o 
   1   2  14      901.81      855.12     51.83 o 
  -4   3  14      416.96      403.28     71.51 o 
  -1   3  14     1474.28     1579.05     46.77 o 
   2   3  14      451.39      468.70     70.37 o 
  -6   4  14        0.07       89.58     93.02 o 
  -3   4  14       29.22      114.26     77.68 o 
   0   4  14      148.55       95.49     84.13 o 
   3   4  14      359.30      396.99     88.64 o 
  -8   5  14      141.13      238.69     86.33 o 
  -5   5  14      602.60      595.89     54.61 o 
  -2   5  14        6.17       -3.92     82.76 o 
   1   5  14      887.83      960.62     45.57 o 
   4   5  14       39.68       77.92     90.68 o 
  -7   6  14      720.40      800.73     47.98 o 
  -4   6  14     1685.55     1819.86     49.67 o 
  -1   6  14       39.97      168.30     81.70 o 
   2   6  14      789.77      859.98     73.71 o 
  -6   7  14       71.35      166.75     86.29 o 
  -3   7  14      120.65       49.34     89.02 o 
   0   7  14      693.87      733.80     66.78 o 
  -8   8  14        3.25      -20.37     94.56 o 
  -5   8  14       63.27      118.79     88.32 o 
  -2   8  14      938.85      948.10     63.93 o 
  -4   9  14      339.05      362.36    105.49 o 
   0   0  15      124.72      187.90    152.64 o 
   1   1  15     9215.24     9390.36    148.86 o 
  -1   2  15     9711.94    10069.33    153.48 o 
   2   2  15    12422.14    13171.51    232.99 o 
  -3   3  15      754.31      850.04     53.39 o 
   0   3  15      802.93      810.08     61.65 o 
  -2   4  15    14934.99    15295.44    198.48 o 
                                                 
